# Supplementary material for: Current Understanding of Taxonomy and Ecology of the Phylum Minisyncoccota
Source: Microbes Environ. 2026 May 12;41(2):ME25084. doi: 10.1264/jsme2.ME25084 (PMC13293708; doi:10.1264/jsme2.ME25084)
Supplement: Supplementary file 2 — Supplementary Material 2 [file 41_25084_s2.xlsx]

## Sheet: Table S4
Table S4. Basic metadata of metagenome-assembled genomes (MAGs) used in this study.
Figure 5	Accession	ncbi_organism_name	ncbi_taxonomy	gtdb_taxonomy	Completeness	Contamination	Contigs Count	16S ribosomal RNA count	23S ribosomal RNA count	5S ribosomal RNA count	tRNA	Contig_N50	Genome_Size	GC_Content	Total_Coding_Sequences
	GCA_002084955.1	candidate division CPR3 bacterium 4484_211	d__Bacteria; p__candidate division CPR3; c__; o__; f__; g__; s__	d__Bacteria; p__Patescibacteriota; c__4484-211; o__4484-211; f__4484-211; g__4484-211; s__4484-211 sp002084955	99.85	0.17	39	1	0	0	19	29935	826021	0.44	789
	GCA_013335095.1	candidate division WWE3 bacterium	d__Bacteria; p__candidate division WWE3; c__; o__; f__; g__; s__	d__Bacteria; p__Patescibacteriota; c__4484-211; o__GCA-002791395; f__GCA-002791395; g__JAAXWF01; s__JAAXWF01 sp013335095	96.46	1.23	8	1	2	0	20	358632	1339809	0.42	1338
+	GCA_030647555.1	bacterium	d__Bacteria; p__; c__; o__; f__; g__; s__	d__Bacteria; p__Patescibacteriota; c__Andersenbacteria; o__UBA10190; f__CAIZMI01; g__CAIZMI01; s__CAIZMI01 sp030647555	96.78	0.52	31	1	1	1	18	109956	1320080	0.43	1323
+	GCA_021414205.1	Candidatus Andersenbacteria bacterium	d__Bacteria; p__Candidatus Anderseniibacteriota; c__; o__; f__; g__; s__	d__Bacteria; p__Patescibacteriota; c__Andersenbacteria; o__UBA10190; f__UBA10190; g__HO2-45-11b; s__HO2-45-11b sp021414205	100	0.26	4	1	1	1	20	470730	913537	0.45	949
	GCA_903889905.1	Candidatus Wirthbacteria bacterium	d__Bacteria; p__Candidatus Wirthbacteria; c__; o__; f__; g__; s__	d__Bacteria; p__Patescibacteriota; c__CG2-30-54-11; o__CG2-30-54-11; f__CAISZI01; g__CAISZI01; s__CAISZI01 sp903889905	97.38	1.45	66	2	1	0	20	116122	1990498	0.5	1743
	GCA_037128935.1	bacterium	d__Bacteria; p__; c__; o__; f__; g__; s__	d__Bacteria; p__Patescibacteriota; c__CG2-30-54-11; o__JBAXVQ01; f__JBAXVQ01; g__JBAXVQ01; s__JBAXVQ01 sp037128935	89.34	1.56	146	2	1	2	20	23903	2138622	0.42	2038
+	GCA_002792735.1	bacterium CG_4_10_14_0_2_um_filter_33_32	d__Bacteria; p__; c__; o__; f__; g__; s__	d__Bacteria; p__Patescibacteriota; c__CPR2_A; o__CG2-30-33-46; f__CG2-30-33-46; g__CG2-30-33-46; s__CG2-30-33-46 sp002792735	96.58	0.41	81	1	1	1	19	17382	907487	0.33	1009
	GCA_037442065.1	bacterium	d__Bacteria; p__; c__; o__; f__; g__; s__	d__Bacteria; p__Patescibacteriota; c__CPR2_A; o__CG2-30-33-46; f__CG2-30-33-46; g__JBBIQZ01; s__JBBIQZ01 sp037442065	92.4	1.97	76	3	1	1	19	14624	798161	0.35	855
+	GCA_000995065.1	candidate division CPR2 bacterium GW2011_GWC2_39_35	d__Bacteria; p__candidate division CPR2; c__; o__; f__; g__; s__	d__Bacteria; p__Patescibacteriota; c__CPR2; o__CPR2; f__CPR2; g__UBA9978; s__UBA9978 sp000995065	100	1.87	9	1	1	1	20	289630	1123966	0.39	1138
	GCA_041738615.1	Patescibacteria group bacterium	d__Bacteria; p__; c__; o__; f__; g__; s__	d__Bacteria; p__Patescibacteriota; c__CPR2; o__UBA1875; f__CAIMLA01; g__JBGSPL01; s__JBGSPL01 sp041738615	96.94	0.16	4	1	1	1	20	218941	814456	0.47	871
	GCA_021787535.1	bacterium	d__Bacteria; p__; c__; o__; f__; g__; s__	d__Bacteria; p__Patescibacteriota; c__CPR2; o__UBA1875; f__JAJYID01; g__JAJYID01; s__JAJYID01 sp021787535	97.31	0.17	7	1	1	1	20	635771	945098	0.42	1007
	GCA_002791435.1	candidate division WWE3 bacterium CG_4_9_14_3_um_filter_43_9	d__Bacteria; p__candidate division WWE3; c__; o__; f__; g__; s__	d__Bacteria; p__Patescibacteriota; c__CPR3; o__CPR3; f__GCA-002780085; g__GCA-002780085; s__GCA-002780085 sp002791435	88.81	0.83	136	1	2	1	17	7154	934927	0.42	974
+	GCA_001771135.1	candidate division CPR3 bacterium GWF2_35_18	d__Bacteria; p__candidate division CPR3; c__; o__; f__; g__; s__	d__Bacteria; p__Patescibacteriota; c__CPR3; o__CPR3; f__GWF2-35-18; g__GWF2-35-18; s__GWF2-35-18 sp001771135	97.18	1.03	10	1	1	0	20	145929	1136163	0.35	1073
	GCA_030583785.1	Candidatus Dojkabacteria bacterium	d__Bacteria; p__; c__; o__; f__; g__; s__	d__Bacteria; p__Patescibacteriota; c__Dojkabacteria; o__B142; f__OLB20; g__OLB21; s__OLB21 sp001567305	95.94	1.54	1	1	1	1	20	1172464	1172464	0.38	1073
	GCA_030583825.1	Candidatus Dojkabacteria bacterium	d__Bacteria; p__; c__; o__; f__; g__; s__	d__Bacteria; p__Patescibacteriota; c__Dojkabacteria; o__GCA-002793355; f__GCA-002793355; g__G030583825; s__G030583825 sp030583825	94.37	1.02	1	1	1	1	20	1090595	1090595	0.4	982
	GCA_030583685.1	Candidatus Dojkabacteria bacterium	d__Bacteria; p__; c__; o__; f__; g__; s__	d__Bacteria; p__Patescibacteriota; c__Dojkabacteria; o__GCA-002793355; f__GCA-002793355; g__GCA-002793355; s__GCA-002793355 sp030583685	92.6	0.16	1	1	1	1	20	888748	888748	0.42	858
+	GCA_016699595.1	bacterium	d__Bacteria; p__; c__; o__; f__; g__; s__	d__Bacteria; p__Patescibacteriota; c__Dojkabacteria; o__GCA-016699595; f__GCA-016699595; g__GCA-016699595; s__GCA-016699595 sp016699595	97.42	0.43	1	1	1	1	20	761814	761814	0.33	738
	GCA_025999215.1	Candidatus Dojkabacteria bacterium	d__Bacteria; p__; c__; o__; f__; g__; s__	d__Bacteria; p__Patescibacteriota; c__Dojkabacteria; o__J137; f__J137; g__KatS3mg085; s__KatS3mg085 sp025999215	91.83	1.19	1	1	1	1	20	862240	862240	0.31	852
	GCA_025999155.1	Candidatus Dojkabacteria bacterium	d__Bacteria; p__; c__; o__; f__; g__; s__	d__Bacteria; p__Patescibacteriota; c__Dojkabacteria; o__JAOAGR01; f__JAOAGR01; g__KatS3mg084; s__KatS3mg084 sp025999155	94.42	0.31	1	1	1	1	20	738054	738054	0.35	658
	GCA_030583845.1	Candidatus Dojkabacteria bacterium	d__Bacteria; p__; c__; o__; f__; g__; s__	d__Bacteria; p__Patescibacteriota; c__Dojkabacteria; o__SC72; f__JAHDCA01; g__G030583845; s__G030583845 sp030583845	97.85	0.48	1	1	1	1	19	1036382	1036382	0.45	956
+	GCA_002840365.1	Candidatus Dojkabacteria bacterium HGW-Dojkabacteria-1	d__Bacteria; p__; c__; o__; f__; g__; s__	d__Bacteria; p__Patescibacteriota; c__Dojkabacteria; o__SC72; f__SC72; g__UBA5209; s__UBA5209 sp002840365	98.54	0.21	1	1	1	1	20	733750	733750	0.34	706
+	GCA_037200925.1	Candidatus Doudnabacteria bacterium	d__Bacteria; p__Candidatus Doudnaibacteriota; c__; o__; f__; g__; s__	d__Bacteria; p__Patescibacteriota; c__Doudnabacteria; o__UBA920; f__O2-02-FULL-48-8; g__JBDTSL01; s__JBDTSL01 sp037200925	96.37	0.01	1	1	1	1	19	964444	964444	0.47	1061
+	GCA_016699995.1	bacterium	d__Bacteria; p__; c__; o__; f__; g__; s__	d__Bacteria; p__Patescibacteriota; c__Doudnabacteria; o__UBA920; f__UBA920; g__UBA920; s__UBA920 sp016699995	96.65	1.82	1	1	1	1	18	943189	943189	0.44	981
	GCA_002792135.1	bacterium (Candidatus Torokbacteria) CG_4_10_14_0_2_um_filter_35_8	d__Bacteria; p__; c__; o__; f__; g__; s__	d__Bacteria; p__Patescibacteriota; c__GCA-2792135; o__GCA-2792135; f__GCA-2792135; g__GCA-2792135; s__GCA-2792135 sp002792135	85.23	0.76	148	1	1	1	18	8614	889721	0.35	871
	GCA_002783265.1	Candidatus Gracilibacteria bacterium CG17_big_fil_post_rev_8_21_14_2_50_48_13	d__Bacteria; p__Candidatus Gracilibacteria; c__; o__; f__; g__; s__	d__Bacteria; p__Patescibacteriota; c__Gracilibacteria; o__1-14-2-50-48-13; f__1-14-2-50-48-13; g__1-14-2-50-48-13; s__1-14-2-50-48-13 sp002783265	98.39	2.14	11	1	1	1	20	178294	1276692	0.48	1121
+	GCA_963664295.1	Candidatus Gracilibacteria bacterium	d__Bacteria; p__Candidatus Gracilibacteria; c__; o__; f__; g__; s__	d__Bacteria; p__Patescibacteriota; c__Gracilibacteria; o__CAIRYL01; f__GCA-016699755; g__G963664295; s__G963664295 sp963664295	100	0.12	1	1	1	1	20	1215430	1215430	0.34	1036
	GCA_016699755.1	Candidatus Peregrinibacteria bacterium	d__Bacteria; p__Candidatus Peregrinibacteria; c__; o__; f__; g__; s__	d__Bacteria; p__Patescibacteriota; c__Gracilibacteria; o__CAIRYL01; f__GCA-016699755; g__GCA-016699755; s__GCA-016699755 sp016699755	97.06	0.47	1	1	1	1	20	1560578	1560578	0.41	1335
+	GCA_963663305.1	Candidatus Gracilibacteria bacterium	d__Bacteria; p__Candidatus Gracilibacteria; c__; o__; f__; g__; s__	d__Bacteria; p__Patescibacteriota; c__Gracilibacteria; o__G963663305; f__G963663305; g__G963663305; s__G963663305 sp963663305	100	1.16	1	1	1	1	20	1931645	1931645	0.31	1536
	GCA_002401425.1	Candidatus Peregrinibacteria bacterium	d__Bacteria; p__Candidatus Peregrinibacteria; c__; o__; f__; g__; s__	d__Bacteria; p__Patescibacteriota; c__Gracilibacteria; o__GCA-2401425; f__GCA-2401425; g__GCA-2401425; s__GCA-2401425 sp002401425	96.33	3.22	16	1	1	1	20	181593	1338169	0.35	1245
	GCA_029233985.1	Candidatus Gracilibacteria bacterium	d__Bacteria; p__Candidatus Gracilibacteria; c__; o__; f__; g__; s__	d__Bacteria; p__Patescibacteriota; c__Gracilibacteria; o__JAUYGZ01; f__JAUYGZ01; g__JARGOK01; s__JARGOK01 sp029233985	98.43	0.08	5	1	1	1	20	1036255	1658297	0.41	1298
	GCA_039809385.1	Candidatus Gracilibacteria bacterium	d__Bacteria; p__Candidatus Gracilibacteria; c__; o__; f__; g__; s__	d__Bacteria; p__Patescibacteriota; c__Gracilibacteria; o__JBDHUY01; f__JBDHUY01; g__JBDHUY01; s__JBDHUY01 sp039809385	95.29	2.04	26	1	1	1	20	107527	1872140	0.46	1674
+	GCA_023038255.1	Candidatus Peribacteria bacterium	d__Bacteria; p__Candidatus Peregrinibacteria; c__Candidatus Peribacteria; o__; f__; g__; s__	d__Bacteria; p__Patescibacteriota; c__Gracilibacteria; o__Peribacterales; f__Peribacteraceae; g__CALREJ01; s__CALREJ01 sp023038255	99.23	0.05	1	1	1	1	20	1239242	1239242	0.52	1200
	GCA_001430755.1	Candidatus Peribacter riflensis	d__Bacteria; p__Candidatus Peregrinibacteria; c__Candidatus Peribacteria; o__Candidatus Peribacterales; f__; g__Candidatus Peribacter; s__Candidatus Peribacter riflensis	d__Bacteria; p__Patescibacteriota; c__Gracilibacteria; o__Peribacterales; f__Peribacteraceae; g__Peribacter; s__Peribacter riflensis	97.96	0.23	1	1	1	1	20	1248026	1248026	0.58	1102
	GCA_016207805.1	Candidatus Abawacabacteria bacterium	d__Bacteria; p__Candidatus Abawacaibacteriota; c__; o__; f__; g__; s__	d__Bacteria; p__Patescibacteriota; c__Gracilibacteria; o__RBG-16-42-10; f__RBG-16-42-10; g__JACQZO01; s__JACQZO01 sp016207805	96.31	1.16	28	1	1	1	18	78287	1234155	0.4	1172
	GCA_001773455.1	Candidatus Abawacabacteria bacterium RBG_16_42_10	d__Bacteria; p__Candidatus Abawacaibacteriota; c__; o__; f__; g__; s__	d__Bacteria; p__Patescibacteriota; c__Gracilibacteria; o__RBG-16-42-10; f__RBG-16-42-10; g__RBG-16-42-10; s__RBG-16-42-10 sp001773455	96.02	0.41	28	1	1	1	20	74525	1095595	0.41	1059
+	GCA_038078855.1	Patescibacteria group bacterium	d__Bacteria; p__; c__; o__; f__; g__; s__	d__Bacteria; p__Patescibacteriota; c__Gracilibacteria; o__UBA1369; f__2-02-FULL-48-14; g__2-02-FULL-48-14; s__2-02-FULL-48-14 sp038078855	99.44	0.38	1	1	0	1	19	1301131	1301131	0.48	1347
	GCA_016699145.1	Candidatus Peregrinibacteria bacterium	d__Bacteria; p__Candidatus Peregrinibacteria; c__; o__; f__; g__; s__	d__Bacteria; p__Patescibacteriota; c__Gracilibacteria; o__UBA1369; f__2-02-FULL-48-14; g__GCA-016699145; s__GCA-016699145 sp016699145	98.96	1.57	1	1	1	1	20	1338973	1338973	0.47	1453
	GCA_041242255.1	Candidatus Gracilibacteria bacterium	d__Bacteria; p__Candidatus Gracilibacteria; c__; o__; f__; g__; s__	d__Bacteria; p__Patescibacteriota; c__Gracilibacteria; o__UBA1369; f__GCA-2718715; g__JBESAV01; s__JBESAV01 sp041242255	98.5	1.42	1	1	1	1	20	1000477	1000477	0.36	933
	GCA_002839505.1	Candidatus Peregrinibacteria bacterium HGW-Peregrinibacteria-1	d__Bacteria; p__Candidatus Peregrinibacteria; c__; o__; f__; g__; s__	d__Bacteria; p__Patescibacteriota; c__Gracilibacteria; o__UBA1369; f__LOWO2-01-FULL-3; g__PGYE01; s__PGYE01 sp002839505	98.03	0.04	1	1	1	1	20	998424	998424	0.43	886
	GCA_963677745.1	Candidatus Gracilibacteria bacterium	d__Bacteria; p__Candidatus Gracilibacteria; c__; o__; f__; g__; s__	d__Bacteria; p__Patescibacteriota; c__Gracilibacteria; o__UBA1369; f__UBA1369; g__UBA1369; s__UBA1369 sp963677745	97.9	0.61	1	1	1	1	20	1335835	1335835	0.47	1175
	GCA_030429505.1	bacterium	d__Bacteria; p__; c__; o__; f__; g__; s__	d__Bacteria; p__Patescibacteriota; c__Gracilibacteria; o__UBA4473; f__UBA4473; g__JAUIFI01; s__JAUIFI01 sp030429505	95	0.33	1	1	1	1	20	1023206	1023206	0.39	949
+	GCA_963677105.1	Candidatus Gracilibacteria bacterium	d__Bacteria; p__Candidatus Gracilibacteria; c__; o__; f__; g__; s__	d__Bacteria; p__Patescibacteriota; c__Gracilibacteria; o__UBA4473; f__UBA4473; g__M50B91; s__M50B91 sp963677105	100	0.13	1	1	1	1	20	962416	962416	0.36	863
	GCA_016699515.1	Candidatus Peregrinibacteria bacterium	d__Bacteria; p__Candidatus Peregrinibacteria; c__; o__; f__; g__; s__	d__Bacteria; p__Patescibacteriota; c__Gracilibacteria; o__UM-FILTER-43-11; f__UM-FILTER-43-11; g__GCA-016699515; s__GCA-016699515 sp016699515	90.97	3.07	1	1	1	1	20	1338661	1338661	0.45	1532
+	GCA_001007975.1	candidate division SR1 bacterium Aalborg_AAW-1	d__Bacteria; p__Candidatus Absconditabacteria; c__; o__; f__; g__; s__	d__Bacteria; p__Patescibacteriota; c__JAEDAM01; o__Absconditabacterales; f__Absconditicoccaceae; g__Aalborg-AAW-1; s__Aalborg-AAW-1 sp001007975	99.18	1.25	1	1	1	0	20	1044756	1044756	0.33	996
+	GCA_021057185.1	Candidatus Absconditicoccus praedator	d__Bacteria; p__Candidatus Absconditabacteria; c__; o__Candidatus Absconditabacterales; f__Candidatus Absconditicoccaceae; g__Candidatus Absconditicoccus; s__Candidatus Absconditicoccus praedator	d__Bacteria; p__Patescibacteriota; c__JAEDAM01; o__Absconditabacterales; f__Absconditicoccaceae; g__Absconditicoccus; s__Absconditicoccus praedator	96.85	2.48	1	1	1	0	20	1129696	1129696	0.28	1040
	GCA_023898485.1	Candidatus Peribacteria bacterium	d__Bacteria; p__Candidatus Peregrinibacteria; c__Candidatus Peribacteria; o__; f__; g__; s__	d__Bacteria; p__Patescibacteriota; c__JAEDAM01; o__Absconditabacterales; f__Absconditicoccaceae; g__HK-STAS-PATE-9; s__HK-STAS-PATE-9 sp023898485	96.65	1.36	1	1	1	1	20	1001997	1001997	0.41	934
	GCA_030429145.1	bacterium	d__Bacteria; p__; c__; o__; f__; g__; s__	d__Bacteria; p__Patescibacteriota; c__JAEDAM01; o__Absconditabacterales; f__Absconditicoccaceae; g__JAGOPC01; s__JAGOPC01 sp030429145	98.24	3.11	1	1	1	1	20	936577	936577	0.4	946
	GCA_000503875.1	candidate division SR1 bacterium RAAC1_SR1_1	d__Bacteria; p__Candidatus Absconditabacteria; c__; o__; f__; g__; s__	d__Bacteria; p__Patescibacteriota; c__JAEDAM01; o__Absconditabacterales; f__Absconditicoccaceae; g__UBA5124; s__UBA5124 sp000503875	98.92	0.99	1	1	1	0	20	1177760	1177760	0.31	1058
+	GCA_018420025.1	Candidatus Vampirococcus lugosii	d__Bacteria; p__Candidatus Absconditabacteria; c__; o__; f__; g__Vampirococcus; s__Candidatus Vampirococcus lugosii	d__Bacteria; p__Patescibacteriota; c__JAEDAM01; o__Absconditabacterales; f__Absconditicoccaceae; g__Vampirococcus; s__Vampirococcus lugosii	92.41	3.11	102	1	1	0	20	17016	1255885	0.21	1125
	GCA_041660965.1	Candidatus Gracilibacteria bacterium	d__Bacteria; p__Candidatus Gracilibacteria; c__; o__; f__; g__; s__	d__Bacteria; p__Patescibacteriota; c__JAEDAM01; o__BD1-5; f__JAGOOR01; g__JAGOOR01; s__JAGOOR01 sp041660965	96.53	0.4	5	1	1	1	20	701116	1000473	0.4	967
+	GCA_003260345.1	Candidatus Gracilibacteria bacterium GN02-873	d__Bacteria; p__Candidatus Gracilibacteria; c__; o__; f__; g__; s__	d__Bacteria; p__Patescibacteriota; c__JAEDAM01; o__BD1-5; f__UBA2023; g__GN02-873; s__GN02-873 sp003260345	94.66	0.61	6	2	2	1	20	683334	949611	0.37	913
	GCA_028687475.1	Candidatus Gracilibacteria bacterium	d__Bacteria; p__Candidatus Gracilibacteria; c__; o__; f__; g__; s__	d__Bacteria; p__Patescibacteriota; c__JAEDAM01; o__BD1-5; f__UBA2023; g__STC-74; s__STC-74 sp028687475	97.19	0.45	5	1	2	1	20	543715	1056170	0.4	1056
+	GCA_024635475.1	bacterium	d__Bacteria; p__; c__; o__; f__; g__; s__	d__Bacteria; p__Patescibacteriota; c__JAEDAM01; o__BD1-5; f__UBA6164; g__Altimarinus; s__Altimarinus sp024635475	93.13	0.34	8	1	1	1	20	164937	1346126	0.24	1212
	GCA_041659565.1	Candidatus Gracilibacteria bacterium	d__Bacteria; p__Candidatus Gracilibacteria; c__; o__; f__; g__; s__	d__Bacteria; p__Patescibacteriota; c__JAEDAM01; o__BD1-5; f__UBA6164; g__Altimarinus; s__Altimarinus sp041659565	93.01	0.86	9	1	1	1	20	243716	1466932	0.24	1332
	GCA_002761215.1	Candidatus Gracilibacteria bacterium HOT-871	d__Bacteria; p__Candidatus Gracilibacteria; c__; o__; f__; g__; s__	d__Bacteria; p__Patescibacteriota; c__JAEDAM01; o__BD1-5; f__UBA6164; g__GN02-872; s__GN02-872 sp002761215	96.93	0.01	1	2	2	2	20	1184529	1184529	0.25	1131
	GCA_023898505.1	Candidatus Peribacteria bacterium	d__Bacteria; p__Candidatus Peregrinibacteria; c__Candidatus Peribacteria; o__; f__; g__; s__	d__Bacteria; p__Patescibacteriota; c__JAEDAM01; o__BD1-5; f__UBA6164; g__HK-STAS-PATE-10; s__HK-STAS-PATE-10 sp023898505	97.82	0.62	1	1	1	1	20	1355370	1355370	0.37	1251
	GCA_963677765.1	Patescibacteria group bacterium	d__Bacteria; p__; c__; o__; f__; g__; s__	d__Bacteria; p__Patescibacteriota; c__JAEDAM01; o__BD1-5; f__UBA6164; g__JAAZVM01; s__JAAZVM01 sp963677765	94.16	0.64	1	2	2	2	20	1048296	1048296	0.23	966
	GCA_004563595.2	Candidatus Gracilibacteria bacterium 28_42_T64	d__Bacteria; p__Candidatus Gracilibacteria; c__; o__; f__; g__; s__	d__Bacteria; p__Patescibacteriota; c__JAEDAM01; o__BD1-5; f__UBA6164; g__MAAV01; s__MAAV01 sp004563595	92.85	0.23	1	1	1	1	20	1343103	1343103	0.29	1243
+	GCA_001029795.1	candidate division Kazan bacterium GW2011_GWA1_50_15	d__Bacteria; p__; c__; o__; f__; g__; s__	d__Bacteria; p__Patescibacteriota; c__Kazan-3B-28; o__Kazan-3B-28; f__Kazan-3B-28; g__Kazan-3B-28; s__Kazan-3B-28 sp001029795	97.05	0.06	1	1	1	1	20	602646	602646	0.52	594
+	GCA_001771185.1	candidate division Kazan bacterium RIFCSPHIGHO2_01_FULL_44_14	d__Bacteria; p__; c__; o__; f__; g__; s__	d__Bacteria; p__Patescibacteriota; c__Kazan-3B-28; o__Kazan-3B-28; f__Kazan-3B-28; g__Kazan-3B-28; s__Kazan-3B-28 sp001771185	99.74	0.04	1	1	1	1	19	699981	699981	0.46	677
	GCA_041659905.1	Patescibacteria group bacterium	d__Bacteria; p__; c__; o__; f__; g__; s__	d__Bacteria; p__Patescibacteriota; c__Kazan-3B-28; o__Kazan-3B-28; f__UBA10110; g__UBA10110; s__UBA10110 sp041659905	99.31	0.01	4	1	2	1	19	290784	752051	0.44	771
	GCA_001779115.1	Candidatus Gottesmanbacteria bacterium RIFCSPHIGHO2_01_FULL_40_15	d__Bacteria; p__Candidatus Gottesmanbacteria; c__; o__; f__; g__; s__	d__Bacteria; p__Patescibacteriota; c__Microgenomatia; o__2-02-FULL-39-11; f__2-02-FULL-39-11; g__2-02-FULL-40-10; s__2-02-FULL-40-10 sp001779115	100	0.91	32	2	1	0	19	49500	1330369	0.4	1313
+	GCA_016186795.1	Candidatus Gottesmanbacteria bacterium	d__Bacteria; p__Candidatus Gottesmanbacteria; c__; o__; f__; g__; s__	d__Bacteria; p__Patescibacteriota; c__Microgenomatia; o__2-02-FULL-39-11; f__2-02-FULL-39-11; g__JACPKY01; s__JACPKY01 sp016186795	93.41	0.16	3	1	1	0	19	1118283	1315198	0.4	1352
+	GCA_001775055.1	Candidatus Curtissbacteria bacterium RIFCSPLOWO2_02_41_11	d__Bacteria; p__Candidatus Curtissbacteria; c__; o__; f__; g__; s__	d__Bacteria; p__Patescibacteriota; c__Microgenomatia; o__Curtissbacterales; f__GWA2-41-24; g__GWA2-41-24; s__GWA2-41-24 sp001775055	99.83	0.02	25	1	1	0	19	82289	1078522	0.4	1133
	GCA_001775095.1	Candidatus Curtissbacteria bacterium RIFOXYA1_FULL_41_14	d__Bacteria; p__Candidatus Curtissbacteria; c__; o__; f__; g__; s__	d__Bacteria; p__Patescibacteriota; c__Microgenomatia; o__Curtissbacterales; f__GWA2-41-24; g__GWC1-40-35; s__GWC1-40-35 sp001775095	99.66	0	30	1	1	0	20	67832	1148276	0.4	1205
	GCA_035282885.1	Patescibacteria group bacterium	d__Bacteria; p__; c__; o__; f__; g__; s__	d__Bacteria; p__Patescibacteriota; c__Microgenomatia; o__DATDVM01; f__DATDVM01; g__DATDVM01; s__DATDVM01 sp035282885	88	0.28	122	1	0	0	17	7167	730476	0.44	868
+	GCA_016432425.1	Candidatus Daviesbacteria bacterium	d__Bacteria; p__Candidatus Daviesbacteria; c__; o__; f__; g__; s__	d__Bacteria; p__Patescibacteriota; c__Microgenomatia; o__Daviesbacterales; f__UBA10151; g__GCA-016432425; s__GCA-016432425 sp016432425	99.03	0.03	1	2	2	1	19	820589	820589	0.39	837
	GCA_041659805.1	Microgenomates group bacterium	d__Bacteria; p__; c__; o__; f__; g__; s__	d__Bacteria; p__Patescibacteriota; c__Microgenomatia; o__Daviesbacterales; f__UBA10151; g__STC-54; s__STC-54 sp041659805	100	0.34	1	1	1	1	19	1130263	1130263	0.36	1169
	GCA_028715175.1	Candidatus Daviesbacteria bacterium	d__Bacteria; p__Candidatus Daviesbacteria; c__; o__; f__; g__; s__	d__Bacteria; p__Patescibacteriota; c__Microgenomatia; o__Daviesbacterales; f__UBA10151; g__UBA10151; s__UBA10151 sp028715175	100	0.25	3	2	1	0	19	743708	963401	0.39	987
+	GCA_002788855.1	Candidatus Roizmanbacteria bacterium CG_4_9_14_0_2_um_filter_38_17	d__Bacteria; p__Candidatus Roizmanbacteria; c__; o__; f__; g__; s__	d__Bacteria; p__Patescibacteriota; c__Microgenomatia; o__GCA-00278855; f__GCA-00278855; g__GCA-00278855; s__GCA-00278855 sp002788855	98.69	0.26	28	1	1	0	20	59857	1086880	0.38	1195
	GCA_001002325.1	Candidatus Amesbacteria bacterium GW2011_GWB1_47_19	d__Bacteria; p__Candidatus Amesbacteria; c__; o__; f__; g__; s__	d__Bacteria; p__Patescibacteriota; c__Microgenomatia; o__GWA2-44-7; f__Amesbacteraceae; g__UBA12042; s__UBA12042 sp001002325	97.81	0.87	15	1	1	0	20	139489	998151	0.47	1115
+	GCA_001773695.1	Candidatus Amesbacteria bacterium RIFCSPLOWO2_01_FULL_48_25	d__Bacteria; p__Candidatus Amesbacteria; c__; o__; f__; g__; s__	d__Bacteria; p__Patescibacteriota; c__Microgenomatia; o__GWA2-44-7; f__Amesbacteraceae; g__WO2-48-25; s__WO2-48-25 sp001773695	99.9	0.02	10	1	1	0	18	164827	938849	0.47	1103
+	GCA_016183565.1	Candidatus Blackburnbacteria bacterium	d__Bacteria; p__Candidatus Blackburniibacteriota; c__; o__; f__; g__; s__	d__Bacteria; p__Patescibacteriota; c__Microgenomatia; o__GWA2-44-7; f__UBA10165; g__JACPEJ01; s__JACPEJ01 sp016183565	93.23	0.62	5	3	2	0	19	686250	884979	0.41	935
	GCA_001816475.1	Candidatus Blackburnbacteria bacterium RIFCSPLOWO2_01_FULL_40_20	d__Bacteria; p__Candidatus Blackburniibacteriota; c__; o__; f__; g__; s__	d__Bacteria; p__Patescibacteriota; c__Microgenomatia; o__GWA2-44-7; f__UBA10165; g__UBA10165; s__UBA10165 sp001816475	100	2.13	27	1	1	0	19	49166	958425	0.4	1027
	GCA_025999275.1	Patescibacteria group bacterium	d__Bacteria; p__; c__; o__; f__; g__; s__	d__Bacteria; p__Patescibacteriota; c__Microgenomatia; o__GWA2-44-7; f__UBA8517; g__Ch104c; s__Ch104c sp025999275	100	0	1	1	1	1	20	785860	785860	0.35	796
	GCA_016432525.1	Candidatus Woesebacteria bacterium	d__Bacteria; p__Candidatus Woesebacteria; c__; o__; f__; g__; s__	d__Bacteria; p__Patescibacteriota; c__Microgenomatia; o__GWA2-44-7; f__UBA8517; g__GCA-016432525; s__GCA-016432525 sp016432525	94.87	0.18	1	1	1	0	19	916571	916571	0.35	976
+	GCA_016700095.1	Candidatus Woesebacteria bacterium	d__Bacteria; p__Candidatus Woesebacteria; c__; o__; f__; g__; s__	d__Bacteria; p__Patescibacteriota; c__Microgenomatia; o__GWA2-44-7; f__UBA8517; g__GCA-016700095; s__GCA-016700095 sp016700095	99.57	1.36	1	1	1	1	20	1274238	1274238	0.38	1270
	GCA_030583725.1	bacterium	d__Bacteria; p__; c__; o__; f__; g__; s__	d__Bacteria; p__Patescibacteriota; c__Microgenomatia; o__GWA2-44-7; f__UBA8517; g__GCA-030583725; s__GCA-030583725 sp030583725	97.5	0.4	1	1	1	1	19	841695	841695	0.34	947
	GCA_016432365.1	Candidatus Woesebacteria bacterium	d__Bacteria; p__Candidatus Woesebacteria; c__; o__; f__; g__; s__	d__Bacteria; p__Patescibacteriota; c__Microgenomatia; o__GWA2-44-7; f__UBA8517; g__GWB1-39-10; s__GWB1-39-10 sp016432365	95.98	0.4	1	2	1	1	19	1078985	1078985	0.4	1159
	GCA_001029755.1	Candidatus Woesebacteria bacterium GW2011_GWF1_31_35	d__Bacteria; p__Candidatus Woesebacteria; c__; o__; f__; g__; s__	d__Bacteria; p__Patescibacteriota; c__Microgenomatia; o__GWA2-44-7; f__UBA8517; g__GWF1-31-35; s__GWF1-31-35 sp001029755	97.41	0.08	1	1	1	1	19	819458	819458	0.31	912
	GCA_013374835.1	Candidatus Woesebacteria bacterium	d__Bacteria; p__Candidatus Woesebacteria; c__; o__; f__; g__; s__	d__Bacteria; p__Patescibacteriota; c__Microgenomatia; o__GWA2-44-7; f__UBA8517; g__UBA1430; s__UBA1430 sp013374835	97.39	1.64	1	1	1	1	20	901682	901682	0.38	931
	GCA_036788695.1	Candidatus Levyibacteriota bacterium	d__Bacteria; p__Candidatus Levyibacteriota; c__; o__; f__; g__; s__	d__Bacteria; p__Patescibacteriota; c__Microgenomatia; o__Levybacterales; f__GWA1-39-11; g__JAGORM01; s__JAGORM01 sp036788695	99.65	0.22	10	1	1	1	20	252136	1037878	0.37	1066
+	GCA_026004395.1	Patescibacteria group bacterium	d__Bacteria; p__; c__; o__; f__; g__; s__	d__Bacteria; p__Patescibacteriota; c__Microgenomatia; o__Levybacterales; f__UBA12049; g__BPJB01; s__BPJB01 sp026004395	99.95	0.51	1	1	1	1	20	1084101	1084101	0.36	1029
	GCA_016182185.1	Candidatus Levyibacteriota bacterium	d__Bacteria; p__Candidatus Levyibacteriota; c__; o__; f__; g__; s__	d__Bacteria; p__Patescibacteriota; c__Microgenomatia; o__Levybacterales; f__UBA12049; g__JACOXU01; s__JACOXU01 sp016182185	94.3	0.22	3	1	1	0	19	617327	971520	0.37	1021
	GCA_003152105.1	Candidatus Levyibacteriota bacterium	d__Bacteria; p__Candidatus Levyibacteriota; c__; o__; f__; g__; s__	d__Bacteria; p__Patescibacteriota; c__Microgenomatia; o__Levybacterales; f__UBA12049; g__PALSA-1332; s__PALSA-1332 sp003152105	97.58	1.29	4	1	2	0	20	917863	1215035	0.34	1244
	GCA_023245415.1	Candidatus Gottesmanbacteria bacterium	d__Bacteria; p__Candidatus Gottesmanbacteria; c__; o__; f__; g__; s__	d__Bacteria; p__Patescibacteriota; c__Microgenomatia; o__UBA10105; f__UBA10105; g__JAHFKJ01; s__JAHFKJ01 sp023245415	96.1	1.89	60	1	1	0	19	43014	1552775	0.39	1655
	GCA_001780985.1	Candidatus Gottesmanbacteria bacterium RIFCSPLOWO2_01_FULL_43_11b	d__Bacteria; p__Candidatus Gottesmanbacteria; c__; o__; f__; g__; s__	d__Bacteria; p__Patescibacteriota; c__Microgenomatia; o__UBA10105; f__UBA927; g__01-FULL-43-11b; s__01-FULL-43-11b sp001780985	100	0.23	1	2	1	0	20	1020299	1020299	0.43	1112
	GCA_030613565.1	Candidatus Shapirobacteria bacterium	d__Bacteria; p__Candidatus Shapirobacteria; c__; o__; f__; g__; s__	d__Bacteria; p__Patescibacteriota; c__Microgenomatia; o__UBA12405; f__JAUWLS01; g__JAUWLS01; s__JAUWLS01 sp030613565	97.56	3.24	36	1	1	0	19	38947	857963	0.39	988
	GCA_022837635.1	Candidatus Shapirobacteria bacterium	d__Bacteria; p__Candidatus Shapirobacteria; c__; o__; f__; g__; s__	d__Bacteria; p__Patescibacteriota; c__Microgenomatia; o__UBA12405; f__UBA12405; g__UBA12158; s__UBA12158 sp022837635	97.73	0.41	23	1	1	0	20	534577	703513	0.38	783
+	GCA_041661765.1	Candidatus Shapirobacteria bacterium	d__Bacteria; p__Candidatus Shapirobacteria; c__; o__; f__; g__; s__	d__Bacteria; p__Patescibacteriota; c__Microgenomatia; o__UBA12405; f__UBA12405; g__WARW01; s__WARW01 sp041661765	98.65	2.36	9	1	1	0	20	276146	1021050	0.32	1090
	GCA_027039485.1	Candidatus Shapirobacteria bacterium	d__Bacteria; p__Candidatus Shapirobacteria; c__; o__; f__; g__; s__	d__Bacteria; p__Patescibacteriota; c__Microgenomatia; o__UBA12405; f__UBA6130; g__S016-97; s__S016-97 sp027039485	97.19	0.09	27	1	1	0	20	41787	695276	0.48	706
+	GCA_001029675.1	Candidatus Beckwithbacteria bacterium GW2011_GWC1_49_16	d__Bacteria; p__Candidatus Beckwithbacteria; c__; o__; f__; g__; s__	d__Bacteria; p__Patescibacteriota; c__Microgenomatia; o__UBA1400; f__CG1-02-47-37; g__GWC1-49-16; s__GWC1-49-16 sp001029675	99.73	0.12	1	1	1	0	20	1049888	1049888	0.49	1117
	GCA_026397255.1	Candidatus Beckwithbacteria bacterium	d__Bacteria; p__Candidatus Beckwithbacteria; c__; o__; f__; g__; s__	d__Bacteria; p__Patescibacteriota; c__Microgenomatia; o__UBA1400; f__CG1-02-47-37; g__JAPLVF01; s__JAPLVF01 sp026397255	99.55	2.1	19	1	1	0	19	74507	895369	0.42	987
+	GCA_009936135.1	Candidatus Chazhemtobacterium aquaticus	d__Bacteria; p__; c__; o__; f__Candidatus Chazhemtobacteraceae; g__Candidatus Chazhemtobacterium; s__Candidatus Chazhemtobacterium aquaticus	d__Bacteria; p__Patescibacteriota; c__Microgenomatia; o__UBA1400; f__Chazhemtobacteraceae; g__Chazhemtobacterium; s__Chazhemtobacterium aquaticus	99.13	0.09	1	1	1	1	20	801504	801504	0.45	828
	GCA_001816915.1	Candidatus Chisholmbacteria bacterium RIFCSPLOWO2_01_FULL_49_14	d__Bacteria; p__Candidatus Chisholmiibacteriota; c__; o__; f__; g__; s__	d__Bacteria; p__Patescibacteriota; c__Microgenomatia; o__UBA1400; f__Chisholmbacteraceae; g__2-01-FULL-49-14; s__2-01-FULL-49-14 sp001816915	90.3	0.91	29	1	1	0	19	75923	1211858	0.49	1328
+	GCA_001816585.1	Candidatus Chisholmbacteria bacterium RIFCSPHIGHO2_01_FULL_52_32	d__Bacteria; p__Candidatus Chisholmiibacteriota; c__; o__; f__; g__; s__	d__Bacteria; p__Patescibacteriota; c__Microgenomatia; o__UBA1400; f__Chisholmbacteraceae; g__2-01-FULL-50-28; s__2-01-FULL-50-28 sp001816585	100	0.14	8	1	2	0	20	865671	1254643	0.5	1244
+	GCA_001774685.1	Candidatus Collierbacteria bacterium RIFOXYD2_FULL_45_13	d__Bacteria; p__Candidatus Collierbacteria; c__; o__; f__; g__; s__	d__Bacteria; p__Patescibacteriota; c__Microgenomatia; o__UBA1400; f__MFAQ01; g__UBA10133; s__UBA10133 sp001774685	99.73	0.02	1	1	2	1	19	1089434	1089434	0.45	1186
	GCA_002347045.1	Candidatus Collierbacteria bacterium UBA2277	d__Bacteria; p__Candidatus Collierbacteria; c__; o__; f__; g__; s__	d__Bacteria; p__Patescibacteriota; c__Microgenomatia; o__UBA1400; f__MFAQ01; g__UBA2277; s__UBA2277 sp002347045	94.81	0	3	1	0	0	18	614743	746201	0.39	798
	GCA_035389185.1	Candidatus Woesebacteria bacterium	d__Bacteria; p__Candidatus Woesebacteria; c__; o__; f__; g__; s__	d__Bacteria; p__Patescibacteriota; c__Microgenomatia; o__UBA1400; f__MFAQ01; g__UBA2277; s__UBA2277 sp035389185	99.63	0.08	1	1	1	1	20	905201	905201	0.41	979
	GCA_905478415.1	uncultured Patescibacteria group bacterium	d__Bacteria; p__; c__; o__; f__; g__; s__	d__Bacteria; p__Patescibacteriota; c__Microgenomatia; o__UBA1400; f__PJMF01; g__CG1-02-43-31; s__CG1-02-43-31 sp905478415	100	0.56	6	1	1	0	20	378361	1252499	0.4	1246
	GCA_001029715.1	candidate division TM6 bacterium GW2011_GWF2_28_16	d__Bacteria; p__; c__; o__; f__; g__; s__	d__Bacteria; p__Patescibacteriota; c__Microgenomatia; o__UBA1400; f__PJMF01; g__UBA1364; s__UBA1364 sp001029715	100	0.22	1	1	1	0	20	853053	853053	0.36	857
+	GCA_016861085.1	Patescibacteria group bacterium	d__Bacteria; p__; c__; o__; f__; g__; s__	d__Bacteria; p__Patescibacteriota; c__Microgenomatia; o__UBA1400; f__PJMF01; g__VFLK01; s__VFLK01 sp016861085	99.54	1.62	1	1	1	0	19	1173889	1173889	0.38	1153
	GCA_016211945.1	Candidatus Paceibacterota bacterium	d__Bacteria; p__Candidatus Paceibacterota; c__; o__; f__; g__; s__	d__Bacteria; p__Patescibacteriota; c__Microgenomatia; o__UBA1400; f__UBA12028; g__JACRHV01; s__JACRHV01 sp016211945	100	0.39	16	1	1	0	19	228205	908181	0.43	977
	GCA_040006915.1	Candidatus Woesebacteria bacterium	d__Bacteria; p__Candidatus Woesebacteria; c__; o__; f__; g__; s__	d__Bacteria; p__Patescibacteriota; c__Microgenomatia; o__UBA1400; f__UBA12028; g__JBDTWD01; s__JBDTWD01 sp040006915	96.01	2.51	28	1	1	0	19	131824	1301742	0.42	1421
	GCA_021208605.1	Candidatus Woesebacteria bacterium	d__Bacteria; p__Candidatus Woesebacteria; c__; o__; f__; g__; s__	d__Bacteria; p__Patescibacteriota; c__Microgenomatia; o__UBA1400; f__UBA1396; g__JAJOJK01; s__JAJOJK01 sp021208605	99.03	1.48	21	1	1	0	19	74979	1080483	0.48	1161
	GCA_002773945.1	Candidatus Beckwithbacteria bacterium CG10_big_fil_rev_8_21_14_0_10_34_10	d__Bacteria; p__Candidatus Beckwithbacteria; c__; o__; f__; g__; s__	d__Bacteria; p__Patescibacteriota; c__Microgenomatia; o__UBA1400; f__UBA1400; g__1-14-0-10-34-10; s__1-14-0-10-34-10 sp002773945	96.71	1.93	31	1	1	0	19	59653	1034482	0.34	1073
	GCA_012797845.1	Candidatus Beckwithbacteria bacterium	d__Bacteria; p__Candidatus Beckwithbacteria; c__; o__; f__; g__; s__	d__Bacteria; p__Patescibacteriota; c__Microgenomatia; o__UBA1400; f__UBA1449; g__JAAZOH01; s__JAAZOH01 sp012797845	100	0.64	46	1	1	0	18	46730	1277431	0.37	1313
	GCA_016432445.1	Candidatus Roizmanbacteria bacterium	d__Bacteria; p__Candidatus Roizmanbacteria; c__; o__; f__; g__; s__	d__Bacteria; p__Patescibacteriota; c__Microgenomatia; o__UBA1406; f__GWC2-37-13; g__GCA-016432445; s__GCA-016432445 sp016432445	94.08	0.13	1	1	1	0	20	1103789	1103789	0.35	1078
	GCA_016699265.1	Candidatus Roizmanbacteria bacterium	d__Bacteria; p__Candidatus Roizmanbacteria; c__; o__; f__; g__; s__	d__Bacteria; p__Patescibacteriota; c__Microgenomatia; o__UBA1406; f__GWC2-37-13; g__JACOTV01; s__JACOTV01 sp016699265	97.54	0.26	1	1	1	1	20	928688	928688	0.41	1031
+	GCA_016700135.1	Candidatus Roizmanbacteria bacterium	d__Bacteria; p__Candidatus Roizmanbacteria; c__; o__; f__; g__; s__	d__Bacteria; p__Patescibacteriota; c__Microgenomatia; o__UBA1406; f__GWC2-37-13; g__UBA1450; s__UBA1450 sp016700135	98.46	0.61	1	1	1	0	19	1448136	1448136	0.42	1494
	GCA_001790095.1	Candidatus Roizmanbacteria bacterium RIFOXYA2_FULL_38_14	d__Bacteria; p__Candidatus Roizmanbacteria; c__; o__; f__; g__; s__	d__Bacteria; p__Patescibacteriota; c__Microgenomatia; o__UBA1406; f__GWC2-37-13; g__YC2-FULL-38-9; s__YC2-FULL-38-9 sp001790095	98.04	0.89	1	1	1	0	19	1216931	1216931	0.37	1201
	GCA_038127095.1	Candidatus Roizmanbacteria bacterium	d__Bacteria; p__Candidatus Roizmanbacteria; c__; o__; f__; g__; s__	d__Bacteria; p__Patescibacteriota; c__Microgenomatia; o__UBA1406; f__HO2-37-13b; g__2-01-FULL-39-24; s__2-01-FULL-39-24 sp038127095	93.37	0.8	66	1	0	0	19	115174	1042591	0.4	1139
	GCA_001789395.1	Candidatus Roizmanbacteria bacterium RIFCSPHIGHO2_02_FULL_37_13b	d__Bacteria; p__Candidatus Roizmanbacteria; c__; o__; f__; g__; s__	d__Bacteria; p__Patescibacteriota; c__Microgenomatia; o__UBA1406; f__HO2-37-13b; g__HO2-37-13b; s__HO2-37-13b sp001789395	93.49	0.16	23	2	1	0	19	77755	1162019	0.36	1188
	GCA_002784465.1	Candidatus Shapirobacteria bacterium CG_4_10_14_0_8_um_filter_39_15	d__Bacteria; p__Candidatus Shapirobacteria; c__; o__; f__; g__; s__	d__Bacteria; p__Patescibacteriota; c__Microgenomatia; o__UM-FILTER-39-15; f__UM-FILTER-39-15; g__UM-FILTER-39-15; s__UM-FILTER-39-15 sp002784465	97.08	0.03	21	1	2	0	18	63705	815648	0.39	924
+	GCA_020059745.1	Candidatus Shapirobacteria bacterium	d__Bacteria; p__Candidatus Shapirobacteria; c__; o__; f__; g__; s__	d__Bacteria; p__Patescibacteriota; c__Microgenomatia; o__UM-FILTER-40-11; f__UM-FILTER-40-11; g__JAGVBK01; s__JAGVBK01 sp020059745	96.58	0.11	5	1	0	0	20	206435	857453	0.39	885
	GCA_040876345.1	Candidatus Woykebacteria bacterium	d__Bacteria; p__Candidatus Woykeibacteriota; c__; o__; f__; g__; s__	d__Bacteria; p__Patescibacteriota; c__Microgenomatia; o__Woykebacterales; f__RBG-16-39-9b; g__JBBDPM01; s__JBBDPM01 sp040876345	100	0.66	6	1	1	0	20	555680	1059649	0.42	1173
+	GCA_040876265.1	Candidatus Woykebacteria bacterium	d__Bacteria; p__Candidatus Woykeibacteriota; c__; o__; f__; g__; s__	d__Bacteria; p__Patescibacteriota; c__Microgenomatia; o__Woykebacterales; f__RBG-16-39-9b; g__JBBDPN01; s__JBBDPN01 sp040876265	100	0.08	2	1	1	1	20	532215	834487	0.43	902
	GCA_002772995.1	Candidatus Niyogibacteria bacterium CG10_big_fil_rev_8_21_14_0_10_46_36	d__Bacteria; p__Candidatus Niyogiibacteriota; c__; o__; f__; g__; s__	d__Bacteria; p__Patescibacteriota; c__Minisyncoccia; o__1-14-0-10-42-19; f__1-14-0-10-42-19; g__1-14-0-10-46-36; s__1-14-0-10-46-36 sp002772995	98.68	0.06	11	1	1	1	20	136927	826912	0.46	869
	GCA_030583765.1	Candidatus Paceibacterota bacterium	d__Bacteria; p__Candidatus Paceibacterota; c__; o__; f__; g__; s__	d__Bacteria; p__Patescibacteriota; c__Minisyncoccia; o__2-02-FULL-40-12; f__GWA2-44-9; g__G030583765; s__G030583765 sp030583765	100	0.15	1	1	1	1	19	615149	615149	0.52	629
	GCA_001794755.1	Candidatus Yanofskybacteria bacterium RIFCSPLOWO2_02_FULL_44_18	d__Bacteria; p__Candidatus Yanofskyibacteriota; c__; o__; f__; g__; s__	d__Bacteria; p__Patescibacteriota; c__Minisyncoccia; o__2-02-FULL-40-12; f__GWA2-44-9; g__GWA2-44-10; s__GWA2-44-10 sp001794755	100	0.27	9	1	1	1	19	122024	631294	0.44	682
	GCA_002794035.1	Candidatus Yanofskybacteria bacterium CG10_big_fil_rev_8_21_14_0_10_36_16	d__Bacteria; p__Candidatus Yanofskyibacteriota; c__; o__; f__; g__; s__	d__Bacteria; p__Patescibacteriota; c__Minisyncoccia; o__2-02-FULL-40-12; f__IGHO2-01-FULL-4-A; g__1-14-0-10-36-16; s__1-14-0-10-36-16 sp002794035	97.01	0.36	7	1	1	0	20	154916	876715	0.36	862
+	GCA_016185525.1	Candidatus Yanofskybacteria bacterium	d__Bacteria; p__Candidatus Yanofskyibacteriota; c__; o__; f__; g__; s__	d__Bacteria; p__Patescibacteriota; c__Minisyncoccia; o__2-02-FULL-40-12; f__IGHO2-12-FULL-4; g__JACPNK01; s__JACPNK01 sp016185525	100	0.13	8	1	2	1	18	160448	812249	0.42	837
+	GCA_002792165.1	Candidatus Tagabacteria bacterium CG_4_10_14_0_2_um_filter_40_13	d__Bacteria; p__Candidatus Tagaibacteriota; c__; o__; f__; g__; s__	d__Bacteria; p__Patescibacteriota; c__Minisyncoccia; o__GCA-002779875; f__GCA-002779875; g__GCA-002779875; s__GCA-002779875 sp002792165	93	0	41	1	1	1	17	16797	486256	0.4	538
	GCA_016234725.1	Candidatus Azambacteria bacterium	d__Bacteria; p__Candidatus Azambacteria; c__; o__; f__; g__; s__	d__Bacteria; p__Patescibacteriota; c__Minisyncoccia; o__GWC2-36-17; f__WO2-46-25; g__MEYI01; s__MEYI01 sp016234725	100	2.7	32	1	1	0	20	55976	923466	0.51	953
+	GCA_016432485.1	Candidatus Niyogibacteria bacterium	d__Bacteria; p__Candidatus Niyogiibacteriota; c__; o__; f__; g__; s__	d__Bacteria; p__Patescibacteriota; c__Minisyncoccia; o__H02-45-28; f__H02-45-28; g__HO2-45-28; s__HO2-45-28 sp016432485	98.15	0.2	1	2	1	0	19	836981	836981	0.45	897
	GCA_001778985.1	Candidatus Giovannonibacteria bacterium RIFOXYD1_FULL_48_21	d__Bacteria; p__Candidatus Giovannonibacteria; c__; o__; f__; g__; s__	d__Bacteria; p__Patescibacteriota; c__Minisyncoccia; o__JACPKW01; f__UBA11713; g__UBA11713; s__UBA11713 sp001778985	100	0.35	5	1	2	0	19	235017	714428	0.48	793
	GCA_943359335.1	Candidatus Yanofskybacteria bacterium	d__Bacteria; p__Candidatus Yanofskyibacteriota; c__; o__; f__; g__; s__	d__Bacteria; p__Patescibacteriota; c__Minisyncoccia; o__JACQLN01; f__JACQLN01; g__JACQLN01; s__JACQLN01 sp943359335	100	0	17	1	1	1	19	51301	591612	0.36	618
	GCA_016186495.1	Candidatus Niyogibacteria bacterium	d__Bacteria; p__Candidatus Niyogiibacteriota; c__; o__; f__; g__; s__	d__Bacteria; p__Patescibacteriota; c__Minisyncoccia; o__JACROR01; f__JACROR01; g__JACPLO01; s__JACPLO01 sp016186495	100	1.53	12	1	3	1	20	72855	653689	0.41	667
	GCA_028711505.1	Candidatus Paceibacterota bacterium	d__Bacteria; p__Candidatus Paceibacterota; c__; o__; f__; g__; s__	d__Bacteria; p__Patescibacteriota; c__Minisyncoccia; o__JAHISW01; f__Tagabacteraceae; g__JAQTSC01; s__JAQTSC01 sp028711505	99.69	0	10	1	0	1	20	86685	605124	0.42	620
+	GCA_002773495.1	bacterium (Candidatus Gribaldobacteria) CG10_big_fil_rev_8_21_14_0_10_37_21	d__Bacteria; p__Candidatus Gribaldobacteria; c__; o__; f__; g__; s__	d__Bacteria; p__Patescibacteriota; c__Minisyncoccia; o__Minisyncoccales; f__CG1-02-41-26; g__CG1-02-37-13; s__CG1-02-37-13 sp002773495	95.55	0.1	43	1	3	1	18	19989	726971	0.37	767
	GCA_002779425.1	bacterium (Candidatus Gribaldobacteria) CG07_land_8_20_14_0_80_33_18	d__Bacteria; p__Candidatus Gribaldobacteria; c__; o__; f__; g__; s__	d__Bacteria; p__Patescibacteriota; c__Minisyncoccia; o__Minisyncoccales; f__CG1-02-41-26; g__GCA-002779425; s__GCA-002779425 sp002779425	99.73	0.02	57	2	0	1	18	13955	502132	0.33	523
	GCA_001821555.1	Candidatus Nealsonbacteria bacterium RIFOXYB1_FULL_40_15	d__Bacteria; p__Candidatus Nealsoniibacteriota; c__; o__; f__; g__; s__	d__Bacteria; p__Patescibacteriota; c__Minisyncoccia; o__Minisyncoccales; f__GWA2-38-27; g__XYB1-FULL-40-15; s__XYB1-FULL-40-15 sp001821555	99.12	0.68	21	2	1	1	20	64982	761172	0.4	832
+	GCA_026396195.1	Candidatus Nealsonbacteria bacterium	d__Bacteria; p__Candidatus Nealsoniibacteriota; c__; o__; f__; g__; s__	d__Bacteria; p__Patescibacteriota; c__Minisyncoccia; o__Minisyncoccales; f__JAGGXC01; g__JAPLXH01; s__JAPLXH01 sp026396195	98.71	1.04	13	1	1	1	19	104380	792064	0.35	840
	GCA_026016225.1	Candidatus Nealsonbacteria bacterium	d__Bacteria; p__Candidatus Nealsoniibacteriota; c__; o__; f__; g__; s__	d__Bacteria; p__Patescibacteriota; c__Minisyncoccia; o__Minisyncoccales; f__JANBVM01; g__Nealson33H; s__Nealson33H sp026016225	96.18	0.18	1	1	1	1	19	661413	661413	0.33	701
	GCA_016181965.1	Candidatus Nealsonbacteria bacterium	d__Bacteria; p__Candidatus Nealsoniibacteriota; c__; o__; f__; g__; s__	d__Bacteria; p__Patescibacteriota; c__Minisyncoccia; o__Minisyncoccales; f__MHMH01; g__JACOYH01; s__JACOYH01 sp016181965	99.15	0.42	15	1	1	1	18	80359	603342	0.45	636
+	GCA_036987155.1	Candidatus Microsyncoccus archaeolyticus	d__Bacteria; p__Candidatus Paceibacterota; c__Candidatus Paceibacteria; o__Candidatus Paceibacterales; f__Candidatus Minisyncoccaceae; g__Candidatus Microsyncoccus; s__Candidatus Microsyncoccus archaeolyticus	d__Bacteria; p__Patescibacteriota; c__Minisyncoccia; o__Minisyncoccales; f__Minisyncoccaceae; g__Microsyncoccus; s__Microsyncoccus archaeolyticus	97.54	0.24	7	1	1	1	19	115555	624410	0.31	669
+	GCA_036987175.1	Candidatus Minisyncoccus archaeophilus	d__Bacteria; p__Candidatus Paceibacterota; c__Candidatus Paceibacteria; o__Candidatus Paceibacterales; f__Candidatus Minisyncoccaceae; g__Candidatus Minisyncoccus; s__Candidatus Minisyncoccus archaeophilus	d__Bacteria; p__Patescibacteriota; c__Minisyncoccia; o__Minisyncoccales; f__Minisyncoccaceae; g__Minisyncoccus; s__Minisyncoccus archaeophilus	98.38	2.44	88	1	2	1	20	16138	1268308	0.36	1232
	GCA_003557645.1	Candidatus Nealsonbacteria bacterium	d__Bacteria; p__Candidatus Nealsoniibacteriota; c__; o__; f__; g__; s__	d__Bacteria; p__Patescibacteriota; c__Minisyncoccia; o__Minisyncoccales; f__PWPS01; g__PWNV01; s__PWNV01 sp003557645	98.46	4.25	22	1	0	1	18	83620	596204	0.37	644
	GCA_026396115.1	Candidatus Nealsonbacteria bacterium	d__Bacteria; p__Candidatus Nealsoniibacteriota; c__; o__; f__; g__; s__	d__Bacteria; p__Patescibacteriota; c__Minisyncoccia; o__Minisyncoccales; f__RBG-13-42-11; g__JAPLXL01; s__JAPLXL01 sp026396115	100	0.03	8	1	1	1	20	112386	792029	0.36	793
	GCA_001820095.1	Candidatus Staskawiczbacteria bacterium RIFCSPHIGHO2_01_FULL_39_25	d__Bacteria; p__Candidatus Staskawicziibacteriota; c__; o__; f__; g__; s__	d__Bacteria; p__Patescibacteriota; c__Minisyncoccia; o__Minisyncoccales; f__Staskawiczbacteraceae; g__2-01-FULL-40-39; s__2-01-FULL-40-39 sp001820095	99.25	2.43	12	1	1	1	18	110704	743289	0.39	786
+	GCA_023245155.1	Candidatus Staskawiczbacteria bacterium	d__Bacteria; p__Candidatus Staskawicziibacteriota; c__; o__; f__; g__; s__	d__Bacteria; p__Patescibacteriota; c__Minisyncoccia; o__Minisyncoccales; f__Staskawiczbacteraceae; g__2-02-FULL-43-16; s__2-02-FULL-43-16 sp023245155	98.82	0.01	1	1	1	1	20	661750	661750	0.43	706
	GCA_001822075.1	Candidatus Staskawiczbacteria bacterium RIFOXYB1_FULL_38_37	d__Bacteria; p__Candidatus Staskawicziibacteriota; c__; o__; f__; g__; s__	d__Bacteria; p__Patescibacteriota; c__Minisyncoccia; o__Minisyncoccales; f__Staskawiczbacteraceae; g__UBA11703; s__UBA11703 sp001822075	98.82	0	7	1	2	1	19	139868	762385	0.37	801
	GCA_041661545.1	Candidatus Staskawiczbacteria bacterium	d__Bacteria; p__Candidatus Staskawicziibacteriota; c__; o__; f__; g__; s__	d__Bacteria; p__Patescibacteriota; c__Minisyncoccia; o__Minisyncoccales; f__Staskawiczbacteraceae; g__XYD1-FULL-39-28; s__XYD1-FULL-39-28 sp041661545	98.97	0.1	8	1	1	1	19	737971	788149	0.34	828
	GCA_022563395.1	Patescibacteria group bacterium	d__Bacteria; p__; c__; o__; f__; g__; s__	d__Bacteria; p__Patescibacteriota; c__Minisyncoccia; o__Minisyncoccales; f__UBA10102; g__01-FULL-49-22b; s__01-FULL-49-22b sp022563395	97.97	0.18	1	1	1	1	20	671501	671501	0.45	711
+	GCA_016186115.1	Candidatus Wildermuthbacteria bacterium	d__Bacteria; p__Candidatus Wildermuthiibacteriota; c__; o__; f__; g__; s__	d__Bacteria; p__Patescibacteriota; c__Minisyncoccia; o__Minisyncoccales; f__UBA10102; g__JACPMK01; s__JACPMK01 sp016186115	100	0.04	3	1	1	1	20	395297	667097	0.45	684
	GCA_016181405.1	Candidatus Wildermuthbacteria bacterium	d__Bacteria; p__Candidatus Wildermuthiibacteriota; c__; o__; f__; g__; s__	d__Bacteria; p__Patescibacteriota; c__Minisyncoccia; o__Minisyncoccales; f__UBA10102; g__O2-01-FULL-48-27b; s__O2-01-FULL-48-27b sp016181405	99.61	0.54	10	2	1	1	19	239509	729050	0.47	788
	GCA_001825035.1	Candidatus Wildermuthbacteria bacterium RIFOXYD1_FULL_50_12	d__Bacteria; p__Candidatus Wildermuthiibacteriota; c__; o__; f__; g__; s__	d__Bacteria; p__Patescibacteriota; c__Minisyncoccia; o__Minisyncoccales; f__UBA10102; g__UBA10102; s__UBA10102 sp001825035	98.8	0.18	9	1	2	1	19	200128	676968	0.5	726
+	GCA_022530585.1	Candidatus Nealsonbacteria bacterium DGGOD1a	d__Bacteria; p__Candidatus Nealsoniibacteriota; c__; o__; f__; g__; s__	d__Bacteria; p__Patescibacteriota; c__Minisyncoccia; o__Minisyncoccales; f__UBA5738; g__UBA5738; s__UBA5738 sp022530585	98.69	0.83	1	1	1	1	20	1159797	1159797	0.46	1152
	GCA_034522495.1	Candidatus Moraniibacteriota bacterium	d__Bacteria; p__Candidatus Moraniibacteriota; c__; o__; f__; g__; s__	d__Bacteria; p__Patescibacteriota; c__Minisyncoccia; o__Moranbacterales; f__DUUL01; g__JAXHLG01; s__JAXHLG01 sp034522495	95.63	0.68	3	2	1	1	20	1308268	1330439	0.41	1198
	GCA_016699795.1	Candidatus Moraniibacteriota bacterium	d__Bacteria; p__Candidatus Moraniibacteriota; c__; o__; f__; g__; s__	d__Bacteria; p__Patescibacteriota; c__Minisyncoccia; o__Moranbacterales; f__GCA-2747515; g__M50B92; s__M50B92 sp016699795	100	3.49	1	1	1	1	20	1186598	1186598	0.35	1058
	GCA_035390125.1	Candidatus Moraniibacteriota bacterium	d__Bacteria; p__Candidatus Moraniibacteriota; c__; o__; f__; g__; s__	d__Bacteria; p__Patescibacteriota; c__Minisyncoccia; o__Moranbacterales; f__GWC2-37-73; g__DAOOTD01; s__DAOOTD01 sp022709545	99.35	0.25	6	1	2	1	20	313947	832317	0.35	832
	GCA_026396275.1	Candidatus Moraniibacteriota bacterium	d__Bacteria; p__Candidatus Moraniibacteriota; c__; o__; f__; g__; s__	d__Bacteria; p__Patescibacteriota; c__Minisyncoccia; o__Moranbacterales; f__JAPLXC01; g__JAPLXC01; s__JAPLXC01 sp026396275	99.38	0.06	22	2	1	1	20	76455	810038	0.41	821
	GCA_000995965.1	Candidatus Moranbacteria bacterium GW2011_GWC2_40_12	d__Bacteria; p__Candidatus Moraniibacteriota; c__; o__; f__; g__; s__	d__Bacteria; p__Patescibacteriota; c__Minisyncoccia; o__Moranbacterales; f__UBA11712; g__UBA11712; s__UBA11712 sp000995965	97.03	1.16	10	2	1	1	19	392696	1141452	0.44	1180
+	GCA_016699385.1	Candidatus Moraniibacteriota bacterium	d__Bacteria; p__Candidatus Moraniibacteriota; c__; o__; f__; g__; s__	d__Bacteria; p__Patescibacteriota; c__Minisyncoccia; o__Moranbacterales; f__UBA1568; g__GCA-016699975; s__GCA-016699975 sp016699385	100	0.72	1	1	1	0	20	1111322	1111322	0.48	1076
	GCA_016699875.1	Candidatus Moraniibacteriota bacterium	d__Bacteria; p__Candidatus Moraniibacteriota; c__; o__; f__; g__; s__	d__Bacteria; p__Patescibacteriota; c__Minisyncoccia; o__Moranbacterales; f__UBA1568; g__GCA-016699975; s__GCA-016699975 sp016699875	98.61	1.1	1	1	1	0	20	1088644	1088644	0.49	1083
	GCA_016699975.1	Candidatus Moraniibacteriota bacterium	d__Bacteria; p__Candidatus Moraniibacteriota; c__; o__; f__; g__; s__	d__Bacteria; p__Patescibacteriota; c__Minisyncoccia; o__Moranbacterales; f__UBA1568; g__GCA-016699975; s__GCA-016699975 sp016699975	95.5	0.1	1	1	1	0	20	1048819	1048819	0.48	1074
	GCA_016699425.1	Candidatus Moraniibacteriota bacterium	d__Bacteria; p__Candidatus Moraniibacteriota; c__; o__; f__; g__; s__	d__Bacteria; p__Patescibacteriota; c__Minisyncoccia; o__Moranbacterales; f__UBA1568; g__SSEF01; s__SSEF01 sp016699425	100	1.33	1	1	1	1	19	1217328	1217328	0.53	1257
	GCA_030645735.1	Candidatus Moraniibacteriota bacterium	d__Bacteria; p__Candidatus Moraniibacteriota; c__; o__; f__; g__; s__	d__Bacteria; p__Patescibacteriota; c__Minisyncoccia; o__Moranbacterales; f__UBA2206; g__UBA2282; s__UBA2282 sp030645735	97.96	0.34	9	1	1	1	20	233336	964923	0.4	960
	GCA_000990585.1	Candidatus Moranbacteria bacterium GW2011_GWE2_35_2-	d__Bacteria; p__Candidatus Moraniibacteriota; c__; o__; f__; g__; s__	d__Bacteria; p__Patescibacteriota; c__Minisyncoccia; o__Moranbacterales; f__UBA9337; g__UBA12151; s__UBA12151 sp000990585	96.55	0.44	6	1	1	1	20	304101	923070	0.36	908
+	GCA_028688325.1	Candidatus Portnoybacteria bacterium	d__Bacteria; p__Candidatus Portnoyibacteriota; c__; o__; f__; g__; s__	d__Bacteria; p__Patescibacteriota; c__Minisyncoccia; o__Portnoybacterales; f__GWB1-42-6; g__UBA8475; s__UBA8475 sp028688325	100	0.88	8	1	1	1	20	253678	911250	0.46	917
	GCA_001819555.1	Candidatus Portnoybacteria bacterium RIFCSPHIGHO2_02_FULL_39_12	d__Bacteria; p__Candidatus Portnoyibacteriota; c__; o__; f__; g__; s__	d__Bacteria; p__Patescibacteriota; c__Minisyncoccia; o__Portnoybacterales; f__UBA2143; g__WO2-40-15; s__WO2-40-15 sp001819555	93.49	0.02	38	1	2	2	18	22992	712090	0.4	734
	GCA_014728535.1	Candidatus Portnoybacteria bacterium	d__Bacteria; p__Candidatus Portnoyibacteriota; c__; o__; f__; g__; s__	d__Bacteria; p__Patescibacteriota; c__Minisyncoccia; o__RBG-13-40-8-A; f__RBG-13-40-8-A; g__WJLL01; s__WJLL01 sp014728535	99.78	0.6	65	1	0	0	20	14071	617495	0.33	703
+	GCA_002793915.1	Candidatus Ryanbacteria bacterium CG10_big_fil_rev_8_21_14_0_10_43_42	d__Bacteria; p__Candidatus Ryaniibacteriota; c__; o__; f__; g__; s__	d__Bacteria; p__Patescibacteriota; c__Minisyncoccia; o__Ryanbacterales; f__2-02-FULL-48-12; g__1-14-0-10-43-42; s__1-14-0-10-43-42 sp002793915	98.49	0.82	10	1	1	0	20	166448	904005	0.43	933
	GCA_001821765.1	Candidatus Ryanbacteria bacterium RIFCSPLOWO2_12_FULL_44_26	d__Bacteria; p__Candidatus Ryaniibacteriota; c__; o__; f__; g__; s__	d__Bacteria; p__Patescibacteriota; c__Minisyncoccia; o__Ryanbacterales; f__H02-45-13; g__HO2-45-13; s__HO2-45-13 sp001821765	100	0.31	14	2	1	1	19	86753	890527	0.44	912
	GCA_040902285.1	Candidatus Spechtbacterales bacterium	d__Bacteria; p__Candidatus Paceibacterota; c__; o__Candidatus Spechtbacterales; f__; g__; s__	d__Bacteria; p__Patescibacteriota; c__Minisyncoccia; o__Spechtbacterales; f__2-12-FULL-38-22; g__JBBDXP01; s__JBBDXP01 sp040902285	94.84	0.18	15	1	0	0	20	63678	623642	0.43	631
	GCA_001819985.1	Candidatus Spechtbacteria bacterium RIFCSPHIGHO2_02_FULL_43_15b	d__Bacteria; p__Candidatus Spechtiibacteriota; c__; o__; f__; g__; s__	d__Bacteria; p__Patescibacteriota; c__Minisyncoccia; o__Spechtbacterales; f__H02-43-30; g__HO2-43-30; s__HO2-43-30 sp001819985	100	0.2	34	2	2	1	19	51367	939072	0.43	881
+	GCA_016188605.1	Candidatus Spechtbacteria bacterium	d__Bacteria; p__Candidatus Spechtiibacteriota; c__; o__; f__; g__; s__	d__Bacteria; p__Patescibacteriota; c__Minisyncoccia; o__Spechtbacterales; f__JACPHP01; g__JACPHP01; s__JACPHP01 sp016188605	98.18	0.08	17	2	1	1	19	68175	794973	0.44	729
+	GCA_016432465.1	Candidatus Sungiibacteriota bacterium	d__Bacteria; p__Candidatus Sungiibacteriota; c__; o__; f__; g__; s__	d__Bacteria; p__Patescibacteriota; c__Minisyncoccia; o__Sungbacterales; f__HO2-52-23; g__GCA-016432465; s__GCA-016432465 sp016432465	100	0.98	1	1	2	1	20	923469	923469	0.46	947
	GCA_016201505.1	Candidatus Sungiibacteriota bacterium	d__Bacteria; p__Candidatus Sungiibacteriota; c__; o__; f__; g__; s__	d__Bacteria; p__Patescibacteriota; c__Minisyncoccia; o__Sungbacterales; f__JACQCQ01; g__JACQCQ01; s__JACQCQ01 sp016201505	100	1.33	20	2	2	0	20	140836	815893	0.49	877
	GCA_016186145.1	Candidatus Sungiibacteriota bacterium	d__Bacteria; p__Candidatus Sungiibacteriota; c__; o__; f__; g__; s__	d__Bacteria; p__Patescibacteriota; c__Minisyncoccia; o__Sungbacterales; f__SURF-37; g__JACPMF01; s__JACPMF01 sp016186145	99.31	0.21	24	1	2	0	18	79318	980396	0.47	1076
	GCA_003599755.1	Candidatus Parcubacteria bacterium	d__Bacteria; p__Candidatus Parcubacteria; c__; o__; f__; g__; s__	d__Bacteria; p__Patescibacteriota; c__Minisyncoccia; o__Sungbacterales; f__SURF-37; g__SURF-37; s__SURF-37 sp003599755	100	0.36	13	1	1	0	20	116991	928662	0.59	975
+	GCA_001822815.1	Candidatus Terrybacteria bacterium RIFCSPHIGHO2_01_FULL_43_35	d__Bacteria; p__Candidatus Terryibacteriota; c__; o__; f__; g__; s__	d__Bacteria; p__Patescibacteriota; c__Minisyncoccia; o__Terrybacterales; f__GWB1-40-14; g__GWB1-40-14; s__GWB1-40-14 sp001822815	98.39	0.41	25	2	1	1	20	62913	827286	0.43	847
+	GCA_003455995.1	Candidatus Azambacteria bacterium	d__Bacteria; p__Candidatus Azambacteria; c__; o__; f__; g__; s__	d__Bacteria; p__Patescibacteriota; c__Minisyncoccia; o__UBA10092; f__UBA10092; g__UBA10092; s__UBA10092 sp003455995	93.24	1.54	13	1	1	1	18	94790	575855	0.42	609
+	GCA_016432405.1	Candidatus Giovannonibacteria bacterium	d__Bacteria; p__Candidatus Giovannonibacteria; c__; o__; f__; g__; s__	d__Bacteria; p__Patescibacteriota; c__Minisyncoccia; o__UBA11713; f__2-01-FULL-45-33; g__MFHE01; s__MFHE01 sp016432405	100	0.01	1	2	1	0	20	651549	651549	0.47	716
+	GCA_016192685.1	Candidatus Harrisonbacteria bacterium	d__Bacteria; p__Candidatus Harrisoniibacteriota; c__; o__; f__; g__; s__	d__Bacteria; p__Patescibacteriota; c__Minisyncoccia; o__UBA6257; f__02-FULL-45-10c; g__JACPTS01; s__JACPTS01 sp016192685	99.94	0.81	3	2	1	0	18	608392	724852	0.42	765
	GCA_002773535.1	Candidatus Harrisonbacteria bacterium CG10_big_fil_rev_8_21_14_0_10_40_38	d__Bacteria; p__Candidatus Harrisoniibacteriota; c__; o__; f__; g__; s__	d__Bacteria; p__Patescibacteriota; c__Minisyncoccia; o__UBA6257; f__1-14-0-10-40-38; g__1-14-0-10-40-38; s__1-14-0-10-40-38 sp002773535	99.8	0.13	16	1	1	0	19	155818	759765	0.4	788
	GCA_023255625.1	Candidatus Harrisonbacteria bacterium	d__Bacteria; p__Candidatus Harrisoniibacteriota; c__; o__; f__; g__; s__	d__Bacteria; p__Patescibacteriota; c__Minisyncoccia; o__UBA6257; f__1-14-0-10-44-23; g__JAHFLF01; s__JAHFLF01 sp023255625	94.87	0	12	2	1	0	19	601890	931659	0.48	1007
+	GCA_023244895.1	Candidatus Liptonbacteria bacterium	d__Bacteria; p__Candidatus Liptoniibacteriota; c__; o__; f__; g__; s__	d__Bacteria; p__Patescibacteriota; c__Minisyncoccia; o__UBA6257; f__2-01-FULL-56-20; g__JAHFLL01; s__JAHFLL01 sp023244895	95.88	0.11	1	1	1	0	20	840672	840672	0.48	867
	GCA_016867315.1	Candidatus Liptonbacteria bacterium	d__Bacteria; p__Candidatus Liptoniibacteriota; c__; o__; f__; g__; s__	d__Bacteria; p__Patescibacteriota; c__Minisyncoccia; o__UBA6257; f__2-01-FULL-56-20; g__VGJV01; s__VGJV01 sp016867315	99.46	1.54	14	1	1	0	17	111322	878862	0.48	954
	GCA_035451285.1	Candidatus Paceibacterota bacterium	d__Bacteria; p__Candidatus Paceibacterota; c__; o__; f__; g__; s__	d__Bacteria; p__Patescibacteriota; c__Minisyncoccia; o__UBA6257; f__Brennerbacteraceae; g__DAOTOJ01; s__DAOTOJ01 sp035451285	98.69	0.01	17	1	1	0	18	59186	437838	0.3	446
+	GCA_001817215.1	Candidatus Brennerbacteria bacterium RIFOXYC1_FULL_41_11	d__Bacteria; p__Candidatus Brenneribacteriota; c__; o__; f__; g__; s__	d__Bacteria; p__Patescibacteriota; c__Minisyncoccia; o__UBA6257; f__Brennerbacteraceae; g__UBA10122; s__UBA10122 sp001817215	96.5	0.14	22	1	1	0	18	43433	608236	0.41	676
	GCA_002773725.1	Candidatus Colwellbacteria bacterium CG10_big_fil_rev_8_21_14_0_10_42_22	d__Bacteria; p__Candidatus Colwelliibacteriota; c__; o__; f__; g__; s__	d__Bacteria; p__Patescibacteriota; c__Minisyncoccia; o__UBA6257; f__Colwellbacteraceae; g__1-14-0-10-42-22; s__1-14-0-10-42-22 sp002773725	98.05	0.02	10	1	0	0	19	83158	550819	0.42	598
+	GCA_016176525.1	Candidatus Colwellbacteria bacterium	d__Bacteria; p__Candidatus Colwelliibacteriota; c__; o__; f__; g__; s__	d__Bacteria; p__Patescibacteriota; c__Minisyncoccia; o__UBA6257; f__Colwellbacteraceae; g__JACOWZ01; s__JACOWZ01 sp016176525	100	0.68	4	1	1	0	20	644793	655788	0.43	709
	GCA_016176505.1	Candidatus Colwellbacteria bacterium	d__Bacteria; p__Candidatus Colwelliibacteriota; c__; o__; f__; g__; s__	d__Bacteria; p__Patescibacteriota; c__Minisyncoccia; o__UBA6257; f__Colwellbacteraceae; g__JACOXB01; s__JACOXB01 sp016176505	97.1	0.46	18	1	1	0	18	69174	466366	0.47	521
+	GCA_001793855.1	Candidatus Wolfebacteria bacterium RIFCSPLOWO2_01_FULL_45_19	d__Bacteria; p__Candidatus Wolfebacteria; c__; o__; f__; g__; s__	d__Bacteria; p__Patescibacteriota; c__Minisyncoccia; o__UBA6257; f__GWB1-45-9; g__GWB1-45-9; s__GWB1-45-9 sp001793855	100	0.18	10	1	1	0	20	80822	588889	0.45	619
	GCA_016183535.1	Candidatus Brennerbacteria bacterium	d__Bacteria; p__Candidatus Brenneribacteriota; c__; o__; f__; g__; s__	d__Bacteria; p__Patescibacteriota; c__Minisyncoccia; o__UBA6257; f__GWB1-50-10; g__DYGI01; s__DYGI01 sp016183535	98.3	3.07	6	2	2	0	20	105311	604585	0.54	634
	GCA_001003475.1	Candidatus Jorgensenbacteria bacterium GW2011_GWA1_48_11	d__Bacteria; p__Candidatus Jorgensenbacteria; c__; o__; f__; g__; s__	d__Bacteria; p__Patescibacteriota; c__Minisyncoccia; o__UBA6257; f__GWB1-50-10; g__GWA1-48-11; s__GWA1-48-11 sp001003475	96.99	1.73	8	1	1	0	19	393512	691147	0.49	742
	GCA_001004105.1	Candidatus Jorgensenbacteria bacterium GW2011_GWB1_50_10	d__Bacteria; p__Candidatus Jorgensenbacteria; c__; o__; f__; g__; s__	d__Bacteria; p__Patescibacteriota; c__Minisyncoccia; o__UBA6257; f__GWB1-50-10; g__GWB1-50-10; s__GWB1-50-10 sp001004105	98.47	0.14	10	1	1	0	20	195275	675076	0.49	747
+	GCA_030648515.1	Candidatus Jorgensenbacteria bacterium	d__Bacteria; p__Candidatus Jorgensenbacteria; c__; o__; f__; g__; s__	d__Bacteria; p__Patescibacteriota; c__Minisyncoccia; o__UBA6257; f__GWB1-50-10; g__JAUSHK01; s__JAUSHK01 sp030648515	100	1.09	5	1	1	0	20	151741	690800	0.46	753
	GCA_025999335.1	Candidatus Parcubacteria bacterium	d__Bacteria; p__Candidatus Parcubacteria; c__; o__; f__; g__; s__	d__Bacteria; p__Patescibacteriota; c__Minisyncoccia; o__UBA6257; f__HR35; g__CALHPI01; s__CALHPI01 sp025999335	98.65	0.01	1	1	1	0	20	680436	680436	0.29	666
	GCA_026004495.1	Candidatus Parcubacteria bacterium	d__Bacteria; p__Candidatus Parcubacteria; c__; o__; f__; g__; s__	d__Bacteria; p__Patescibacteriota; c__Minisyncoccia; o__UBA6257; f__HR35; g__JANXCM01; s__JANXCM01 sp026004495	100	0.31	1	1	1	0	20	634165	634165	0.26	623
	GCA_025999395.1	Candidatus Parcubacteria bacterium	d__Bacteria; p__Candidatus Parcubacteria; c__; o__; f__; g__; s__	d__Bacteria; p__Patescibacteriota; c__Minisyncoccia; o__UBA6257; f__JAGOQP01; g__KatS3mg098; s__KatS3mg098 sp025999395	100	0.35	1	1	1	0	20	561860	561860	0.35	551
	GCA_001793865.1	Candidatus Wolfebacteria bacterium RIFCSPLOWO2_01_FULL_47_17b	d__Bacteria; p__Candidatus Wolfebacteria; c__; o__; f__; g__; s__	d__Bacteria; p__Patescibacteriota; c__Minisyncoccia; o__UBA6257; f__JAGOQP01; g__WO2-47-17b; s__WO2-47-17b sp001793865	100	0.82	25	1	2	0	19	71399	729804	0.47	825
	GCA_016867415.1	Candidatus Harrisonbacteria bacterium	d__Bacteria; p__Candidatus Harrisoniibacteriota; c__; o__; f__; g__; s__	d__Bacteria; p__Patescibacteriota; c__Minisyncoccia; o__UBA6257; f__UBA11618; g__VGJO01; s__VGJO01 sp016867415	99.85	0.37	12	1	1	0	20	209580	631534	0.44	619
	GCA_001029635.1	Candidatus Wolfebacteria bacterium GW2011_GWB1_47_1	d__Bacteria; p__Candidatus Wolfebacteria; c__; o__; f__; g__; s__	d__Bacteria; p__Patescibacteriota; c__Minisyncoccia; o__UBA6257; f__UBA9933; g__UBA9933; s__UBA9933 sp001029635	99.6	1.53	1	1	1	0	20	984447	984447	0.47	1028
	GCA_001817915.1	Candidatus Harrisonbacteria bacterium RIFCSPLOWO2_01_FULL_44_18	d__Bacteria; p__Candidatus Harrisoniibacteriota; c__; o__; f__; g__; s__	d__Bacteria; p__Patescibacteriota; c__Minisyncoccia; o__UBA6257; f__WO2-44-18; g__WO2-44-18; s__WO2-44-18 sp001817915	96.83	0.67	14	1	2	0	18	85659	752398	0.44	769
	GCA_001774105.1	Candidatus Azambacteria bacterium RIFCSPLOWO2_01_FULL_46_26	d__Bacteria; p__Candidatus Azambacteria; c__; o__; f__; g__; s__	d__Bacteria; p__Patescibacteriota; c__Minisyncoccia; o__UBA9936; f__UBA9936; g__UBA9936; s__UBA9936 sp001774105	93.86	0.51	50	1	1	0	18	19234	727129	0.46	744
	GCA_002787695.1	Candidatus Zambryskibacteria bacterium CG10_big_fil_rev_8_21_14_0_10_42_12	d__Bacteria; p__Candidatus Zambryskiibacteriota; c__; o__; f__; g__; s__	d__Bacteria; p__Patescibacteriota; c__Minisyncoccia; o__UBA9973; f__1-14-0-10-42-12; g__1-14-0-10-42-12; s__1-14-0-10-42-12 sp002787695	98.24	1.2	26	1	1	0	18	114453	674785	0.42	709
+	GCA_002771515.1	Candidatus Lloydbacteria bacterium CG22_combo_CG10-13_8_21_14_all_47_15	d__Bacteria; p__Candidatus Lloydiibacteriota; c__; o__; f__; g__; s__	d__Bacteria; p__Patescibacteriota; c__Minisyncoccia; o__UBA9973; f__21-14-all-47-15; g__21-14-all-47-15; s__21-14-all-47-15 sp002771515	93.16	0.08	34	1	1	1	18	27641	658133	0.47	677
	GCA_030583745.1	Candidatus Paceibacterota bacterium	d__Bacteria; p__Candidatus Paceibacterota; c__; o__; f__; g__; s__	d__Bacteria; p__Patescibacteriota; c__Minisyncoccia; o__UBA9973; f__BOKC01; g__BOKC01; s__BOKC01 sp016860785	100	0.45	1	1	2	1	20	691769	691769	0.4	698
	GCA_028286725.1	Candidatus Taylorbacteria bacterium	d__Bacteria; p__Candidatus Tayloriibacteriota; c__; o__; f__; g__; s__	d__Bacteria; p__Patescibacteriota; c__Minisyncoccia; o__UBA9973; f__CAIRYW01; g__JAQBQZ01; s__JAQBQZ01 sp028286725	99.82	0.5	14	1	1	1	20	73681	905920	0.39	962
	GCA_943356525.1	Candidatus Nomurabacteria bacterium	d__Bacteria; p__Candidatus Nomurabacteria; c__; o__; f__; g__; s__	d__Bacteria; p__Patescibacteriota; c__Minisyncoccia; o__UBA9973; f__CAIZLB01; g__CAIZLB01; s__CAIZLB01 sp943356525	92.41	0.31	8	1	1	1	20	87748	626383	0.32	627
+	GCA_001824295.1	Candidatus Zambryskibacteria bacterium RIFOXYD1_FULL_40_13	d__Bacteria; p__Candidatus Zambryskiibacteriota; c__; o__; f__; g__; s__	d__Bacteria; p__Patescibacteriota; c__Minisyncoccia; o__UBA9973; f__DATDWN01; g__C7867-006; s__C7867-006 sp001824295	95.66	0.32	10	1	2	1	18	134311	728731	0.4	746
+	GCA_016699465.1	Candidatus Campbellbacteria bacterium	d__Bacteria; p__Candidatus Campbellbacteria; c__; o__; f__; g__; s__	d__Bacteria; p__Patescibacteriota; c__Minisyncoccia; o__UBA9973; f__EsbW-18; g__EsbW-18; s__EsbW-18 sp016699465	100	0.13	1	1	1	1	20	811376	811376	0.44	863
	GCA_039934295.1	Candidatus Taylorbacteria bacterium	d__Bacteria; p__Candidatus Tayloriibacteriota; c__; o__; f__; g__; s__	d__Bacteria; p__Patescibacteriota; c__Minisyncoccia; o__UBA9973; f__H02-43-120; g__HO2-43-120; s__HO2-43-120 sp039934295	99.1	1.9	25	1	1	0	18	58817	1046490	0.44	1064
	GCA_026713605.1	Candidatus Kaiserbacteria bacterium	d__Bacteria; p__Candidatus Kaiserbacteria; c__; o__; f__; g__; s__	d__Bacteria; p__Patescibacteriota; c__Minisyncoccia; o__UBA9973; f__JABAAK01; g__JAPPJI01; s__JAPPJI01 sp026713605	92.04	0.08	11	1	1	1	19	92232	594491	0.46	609
	GCA_958295675.1	Candidatus Paceibacterota bacterium	d__Bacteria; p__Candidatus Paceibacterota; c__; o__; f__; g__; s__	d__Bacteria; p__Patescibacteriota; c__Minisyncoccia; o__UBA9973; f__JABAAK01; g__JAPPJI01; s__JAPPJI01 sp958295675	92.47	0.17	1	1	1	1	20	724510	724510	0.47	645
	GCA_963668425.1	Candidatus Paceibacterota bacterium	d__Bacteria; p__Candidatus Paceibacterota; c__; o__; f__; g__; s__	d__Bacteria; p__Patescibacteriota; c__Minisyncoccia; o__UBA9973; f__JABAAK01; g__JAPPJI01; s__JAPPJI01 sp963668425	92.18	0.24	1	1	1	1	20	696550	696550	0.43	617
	GCA_028817035.1	Candidatus Campbellbacteria bacterium	d__Bacteria; p__Candidatus Campbellbacteria; c__; o__; f__; g__; s__	d__Bacteria; p__Patescibacteriota; c__Minisyncoccia; o__UBA9973; f__JABAAK01; g__JAPPQH01; s__JAPPQH01 sp028817035	97.66	0.08	17	1	1	1	19	55443	566427	0.39	565
	GCA_016186705.1	Candidatus Kaiserbacteria bacterium	d__Bacteria; p__Candidatus Kaiserbacteria; c__; o__; f__; g__; s__	d__Bacteria; p__Patescibacteriota; c__Minisyncoccia; o__UBA9973; f__JABMNX01; g__JABMNX01; s__JABMNX01 sp016186705	92.62	0.02	10	1	2	1	18	91451	578601	0.48	630
	GCA_013334825.1	Candidatus Yonathbacteria bacterium	d__Bacteria; p__Candidatus Yonathiibacteriota; c__; o__; f__; g__; s__	d__Bacteria; p__Patescibacteriota; c__Minisyncoccia; o__UBA9973; f__JACNGX01; g__JACNGX01; s__JACNGX01 sp013334825	97.25	0.1	3	1	2	1	20	450058	838881	0.43	837
	GCA_020847275.1	Candidatus Nomurabacteria bacterium	d__Bacteria; p__Candidatus Nomurabacteria; c__; o__; f__; g__; s__	d__Bacteria; p__Patescibacteriota; c__Minisyncoccia; o__UBA9973; f__JACOZG01; g__JADLCI01; s__JADLCI01 sp020847275	95.61	0	9	1	2	0	19	296217	536747	0.46	572
	GCA_002774795.1	Candidatus Vogelbacteria bacterium CG10_big_fil_rev_8_21_14_0_10_51_16	d__Bacteria; p__Candidatus Vogeliibacteriota; c__; o__; f__; g__; s__	d__Bacteria; p__Patescibacteriota; c__Minisyncoccia; o__UBA9973; f__JACRKE01; g__1-14-0-10-51-16; s__1-14-0-10-51-16 sp002774795	97.91	0.92	30	1	2	1	20	52124	958572	0.51	1005
	GCA_040387855.1	Patescibacteria group bacterium	d__Bacteria; p__; c__; o__; f__; g__; s__	d__Bacteria; p__Patescibacteriota; c__Minisyncoccia; o__UBA9973; f__JAKAEA01; g__JAZKCY01; s__JAZKCY01 sp040387855	100	0.15	1	1	1	0	20	981549	981549	0.39	1029
	GCA_034521025.1	Candidatus Campbellbacteria bacterium	d__Bacteria; p__Candidatus Campbellbacteria; c__; o__; f__; g__; s__	d__Bacteria; p__Patescibacteriota; c__Minisyncoccia; o__UBA9973; f__JAXHMZ01; g__JAXHMZ01; s__JAXHMZ01 sp034521025	96.61	1.94	5	1	1	1	18	166484	685693	0.43	758
+	GCA_016215455.1	Candidatus Taylorbacteria bacterium	d__Bacteria; p__Candidatus Tayloriibacteriota; c__; o__; f__; g__; s__	d__Bacteria; p__Patescibacteriota; c__Minisyncoccia; o__UBA9973; f__PALSA-1337; g__JACRJP01; s__JACRJP01 sp016215455	95.76	0.54	4	1	1	1	20	221737	664391	0.4	694
	GCA_943356415.1	Candidatus Nomurabacteria bacterium	d__Bacteria; p__Candidatus Nomurabacteria; c__; o__; f__; g__; s__	d__Bacteria; p__Patescibacteriota; c__Minisyncoccia; o__UBA9973; f__SBAW01; g__CALREW01; s__CALREW01 sp943356415	97.54	0.13	7	1	2	1	19	425570	802766	0.51	853
	GCA_026397405.1	Candidatus Adlerbacteria bacterium	d__Bacteria; p__Candidatus Adlerbacteria; c__; o__; f__; g__; s__	d__Bacteria; p__Patescibacteriota; c__Minisyncoccia; o__UBA9973; f__SBAW01; g__GWA1-54-10; s__GWA1-54-10 sp026397405	91.4	0	2	1	1	1	18	495613	637775	0.49	692
+	GCA_027451965.1	Candidatus Adlerbacteria bacterium	d__Bacteria; p__Candidatus Adlerbacteria; c__; o__; f__; g__; s__	d__Bacteria; p__Patescibacteriota; c__Minisyncoccia; o__UBA9973; f__SBAW01; g__GWA1-54-10; s__GWA1-54-10 sp027451965	98.98	0.03	5	1	1	1	20	548072	551879	0.47	581
	GCA_001029775.1	Candidatus Campbellbacteria bacterium GW2011_OD1_34_28	d__Bacteria; p__Candidatus Campbellbacteria; c__; o__; f__; g__; s__	d__Bacteria; p__Patescibacteriota; c__Minisyncoccia; o__UBA9973; f__UBA12079; g__UBA12079; s__UBA12079 sp001029775	99.52	0.18	1	1	1	0	20	752630	752630	0.35	740
	GCA_000998425.1	Candidatus Nomurabacteria bacterium GW2011_GWC2_42_20	d__Bacteria; p__Candidatus Nomurabacteria; c__; o__; f__; g__; s__	d__Bacteria; p__Patescibacteriota; c__Minisyncoccia; o__UBA9973; f__UBA1550; g__UBA1550; s__UBA1550 sp000998425	92.6	0.06	17	1	0	0	20	55376	678769	0.42	727
+	GCA_001823535.1	Candidatus Yonathbacteria bacterium RIFCSPHIGHO2_02_FULL_44_14	d__Bacteria; p__Candidatus Yonathiibacteriota; c__; o__; f__; g__; s__	d__Bacteria; p__Patescibacteriota; c__Minisyncoccia; o__UBA9973; f__UBA1550; g__UBA1550; s__UBA1550 sp001823535	99.2	0.08	22	2	0	1	20	71449	757440	0.44	784
	GCA_943356775.1	Candidatus Nomurabacteria bacterium	d__Bacteria; p__Candidatus Nomurabacteria; c__; o__; f__; g__; s__	d__Bacteria; p__Patescibacteriota; c__Minisyncoccia; o__UBA9973; f__UBA2100; g__UBA10103; s__UBA10103 sp943356775	98.02	0.01	14	1	1	1	20	76982	811410	0.52	869
	GCA_017134395.1	Candidatus Kaiserbacteria bacterium	d__Bacteria; p__Candidatus Kaiserbacteria; c__; o__; f__; g__; s__	d__Bacteria; p__Patescibacteriota; c__Minisyncoccia; o__UBA9973; f__UBA2100; g__UBA2100; s__UBA2100 sp017134395	97.72	0.24	1	1	1	1	20	687746	687746	0.42	723
	GCA_040390125.1	Patescibacteria group bacterium	d__Bacteria; p__; c__; o__; f__; g__; s__	d__Bacteria; p__Patescibacteriota; c__Minisyncoccia; o__UBA9973; f__UBA2103; g__1-14-0-10-45-20; s__1-14-0-10-45-20 sp040390125	97.18	0.07	1	1	1	1	17	748944	748944	0.45	856
	GCA_023264445.1	Candidatus Kaiserbacteria bacterium	d__Bacteria; p__Candidatus Kaiserbacteria; c__; o__; f__; g__; s__	d__Bacteria; p__Patescibacteriota; c__Minisyncoccia; o__UBA9973; f__UBA2103; g__C7867-001; s__C7867-001 sp023264445	100	0.08	4	1	1	1	20	242597	632071	0.54	670
	GCA_035627655.1	Candidatus Paceibacterota bacterium	d__Bacteria; p__Candidatus Paceibacterota; c__; o__; f__; g__; s__	d__Bacteria; p__Patescibacteriota; c__Minisyncoccia; o__UBA9973; f__UBA2103; g__C7867-001; s__C7867-001 sp035627655	100	1.07	1	1	1	1	20	742728	742728	0.55	866
	GCA_037200965.1	bacterium	d__Bacteria; p__; c__; o__; f__; g__; s__	d__Bacteria; p__Patescibacteriota; c__Minisyncoccia; o__UBA9973; f__UBA2103; g__C7867-001; s__C7867-001 sp037200965	98.51	0.34	1	2	2	1	19	960259	960259	0.57	1085
	GCA_943353835.1	Candidatus Nomurabacteria bacterium	d__Bacteria; p__Candidatus Nomurabacteria; c__; o__; f__; g__; s__	d__Bacteria; p__Patescibacteriota; c__Minisyncoccia; o__UBA9973; f__UBA2103; g__C7867-001; s__C7867-001 sp943353835	98.51	0.1	13	1	1	1	20	54839	533899	0.49	566
	GCA_002400985.2	Candidatus Wolfebacteria bacterium	d__Bacteria; p__Candidatus Wolfebacteria; c__; o__; f__; g__; s__	d__Bacteria; p__Patescibacteriota; c__Minisyncoccia; o__UBA9973; f__UBA2103; g__UBA2103; s__UBA2103 sp002400985	95.15	1.17	7	1	1	1	20	207991	592536	0.4	641
	GCA_028286645.1	Candidatus Nomurabacteria bacterium	d__Bacteria; p__Candidatus Nomurabacteria; c__; o__; f__; g__; s__	d__Bacteria; p__Patescibacteriota; c__Minisyncoccia; o__UBA9973; f__UBA5272; g__UBA11704; s__UBA11704 sp028286645	98.43	0.26	5	1	3	0	18	514133	862894	0.39	951
	GCA_016215405.1	Candidatus Taylorbacteria bacterium	d__Bacteria; p__Candidatus Tayloriibacteriota; c__; o__; f__; g__; s__	d__Bacteria; p__Patescibacteriota; c__Minisyncoccia; o__UBA9973; f__UBA6065; g__UBA6065; s__UBA6065 sp016215405	100	0.91	8	1	1	1	20	186143	836153	0.56	859
	GCA_001821395.1	Candidatus Lloydbacteria bacterium RIFCSPHIGHO2_02_FULL_50_18	d__Bacteria; p__Candidatus Lloydiibacteriota; c__; o__; f__; g__; s__	d__Bacteria; p__Patescibacteriota; c__Minisyncoccia; o__UBA9973; f__UBA6899; g__MHLP01; s__MHLP01 sp001821395	95.1	0.55	16	2	1	1	20	134855	1248108	0.49	1241
+	GCA_016699245.1	Candidatus Kaiserbacteria bacterium	d__Bacteria; p__Candidatus Kaiserbacteria; c__; o__; f__; g__; s__	d__Bacteria; p__Patescibacteriota; c__Minisyncoccia; o__UBA9973; f__UBA918; g__Damh-18; s__Damh-18 sp016699245	97.89	1.4	1	1	1	1	20	1054716	1054716	0.45	1065
	GCA_023898525.1	Candidatus Nomurabacteria bacterium	d__Bacteria; p__Candidatus Nomurabacteria; c__; o__; f__; g__; s__	d__Bacteria; p__Patescibacteriota; c__Minisyncoccia; o__UBA9973; f__UBA918; g__OLB19; s__OLB19 sp023898525	100	0.15	1	1	1	1	18	1087875	1087875	0.41	1099
+	GCA_023898565.1	Candidatus Nomurabacteria bacterium	d__Bacteria; p__Candidatus Nomurabacteria; c__; o__; f__; g__; s__	d__Bacteria; p__Patescibacteriota; c__Minisyncoccia; o__UBA9973; f__UBA918; g__OLB19; s__OLB19 sp023898565	99.84	0.32	1	1	1	1	20	951832	951832	0.47	949
	GCA_023898585.1	Candidatus Nomurabacteria bacterium	d__Bacteria; p__Candidatus Nomurabacteria; c__; o__; f__; g__; s__	d__Bacteria; p__Patescibacteriota; c__Minisyncoccia; o__UBA9973; f__UBA918; g__OLB19; s__OLB19 sp023898585	90.77	0.19	1	1	1	1	19	994774	994774	0.43	983
	GCA_016699085.1	Candidatus Nomurabacteria bacterium	d__Bacteria; p__Candidatus Nomurabacteria; c__; o__; f__; g__; s__	d__Bacteria; p__Patescibacteriota; c__Minisyncoccia; o__UBA9973; f__UBA9973; g__GCA-016699085; s__GCA-016699085 sp016699085	99.73	0	1	1	1	1	20	808221	808221	0.4	865
	GCA_016699365.1	Candidatus Nomurabacteria bacterium	d__Bacteria; p__Candidatus Nomurabacteria; c__; o__; f__; g__; s__	d__Bacteria; p__Patescibacteriota; c__Minisyncoccia; o__UBA9973; f__UBA9973; g__GCA-016699365; s__GCA-016699365 sp016699365	97.59	0.13	1	1	1	0	20	705143	705143	0.37	785
	GCA_002401345.1	Candidatus Wolfebacteria bacterium	d__Bacteria; p__Candidatus Wolfebacteria; c__; o__; f__; g__; s__	d__Bacteria; p__Patescibacteriota; c__Minisyncoccia; o__UBA9973; f__UBA9973; g__GCA-2401345; s__GCA-2401345 sp002401345	91.92	0.47	24	1	1	1	18	51380	897446	0.37	944
	GCA_023898605.1	Candidatus Nomurabacteria bacterium	d__Bacteria; p__Candidatus Nomurabacteria; c__; o__; f__; g__; s__	d__Bacteria; p__Patescibacteriota; c__Minisyncoccia; o__UBA9973; f__UBA9973; g__HK-STAS-PATE-34; s__HK-STAS-PATE-34 sp023898605	98.94	0.33	1	1	1	1	19	619167	619167	0.37	676
	GCA_036405895.1	Candidatus Paceibacterota bacterium	d__Bacteria; p__Candidatus Paceibacterota; c__; o__; f__; g__; s__	d__Bacteria; p__Patescibacteriota; c__Minisyncoccia; o__UBA9973; f__UBA9973; g__UBA4124; s__UBA4124 sp036405895	98.37	0.13	2	1	1	0	20	363743	639819	0.47	698
	GCA_000505065.1	Parcubacteria bacterium RAAC4_OD1_1	d__Bacteria; p__Candidatus Parcubacteria; c__; o__; f__; g__; s__	d__Bacteria; p__Patescibacteriota; c__Minisyncoccia; o__UBA9973; f__UBA9973; g__UBA8515; s__UBA8515 sp000505065	95.67	0.63	1	1	1	0	20	693530	693530	0.31	686
	GCA_023267215.1	Candidatus Nomurabacteria bacterium	d__Bacteria; p__Candidatus Nomurabacteria; c__; o__; f__; g__; s__	d__Bacteria; p__Patescibacteriota; c__Minisyncoccia; o__UBA9973; f__UBA9973; g__UBA9973; s__UBA9973 sp023267215	100	0.07	21	1	1	0	18	325137	796973	0.33	797
	GCA_041661005.1	Candidatus Paceibacterota bacterium	d__Bacteria; p__Candidatus Paceibacterota; c__; o__; f__; g__; s__	d__Bacteria; p__Patescibacteriota; c__Minisyncoccia; o__UBA9973; f__UBA9973; g__UBA9973; s__UBA9973 sp041661005	100	0.09	15	1	1	1	19	813355	932948	0.38	965
	GCA_001823925.1	Candidatus Zambryskibacteria bacterium RIFCSPLOWO2_01_FULL_39_39	d__Bacteria; p__Candidatus Zambryskiibacteriota; c__; o__; f__; g__; s__	d__Bacteria; p__Patescibacteriota; c__Minisyncoccia; o__UBA9973; f__W02-35-19; g__WO2-35-19; s__WO2-35-19 sp001823925	98.91	0.19	13	1	3	1	20	79860	800216	0.39	863
+	GCA_021414225.1	Candidatus Vogelbacteria bacterium	d__Bacteria; p__Candidatus Vogeliibacteriota; c__; o__; f__; g__; s__	d__Bacteria; p__Patescibacteriota; c__Minisyncoccia; o__UBA9973; f__XYD1-FULL-46-19; g__JAIOOX01; s__JAIOOX01 sp021414225	99.63	0.08	5	1	1	1	20	409485	689206	0.41	713
	GCA_020059045.1	Candidatus Paceibacterota bacterium	d__Bacteria; p__Candidatus Paceibacterota; c__; o__; f__; g__; s__	d__Bacteria; p__Patescibacteriota; c__Minisyncoccia; o__UBA9973; f__Zambryskibacteraceae; g__JAGVCW01; s__JAGVCW01 sp020059045	96.38	0.07	30	1	1	1	20	51399	901670	0.41	1071
	GCA_001189165.1	Parcubacteria bacterium C7867-005	d__Bacteria; p__Candidatus Parcubacteria; c__; o__; f__; g__; s__	d__Bacteria; p__Patescibacteriota; c__Minisyncoccia; o__UBA9973; f__Zambryskibacteraceae; g__JAIFWN01; s__JAIFWN01 sp001189165	100	0.02	3	1	2	1	20	288112	563550	0.43	605
	GCA_001824255.1	Candidatus Zambryskibacteria bacterium RIFCSPLOWO2_02_FULL_51_21	d__Bacteria; p__Candidatus Zambryskiibacteriota; c__; o__; f__; g__; s__	d__Bacteria; p__Patescibacteriota; c__Minisyncoccia; o__UBA9973; f__Zambryskibacteraceae; g__UBA5004; s__UBA5004 sp001824255	96.26	0.33	2	1	0	1	19	463918	482730	0.52	547
	GCA_016208535.1	Candidatus Terrybacteria bacterium	d__Bacteria; p__Candidatus Terryibacteriota; c__; o__; f__; g__; s__	d__Bacteria; p__Patescibacteriota; c__Minisyncoccia; o__UBA9983; f__UBA9983; g__JACQXW01; s__JACQXW01 sp016208535	97.26	0.02	28	1	1	1	18	27212	518588	0.41	591
	GCA_002773855.1	Candidatus Buchananbacteria bacterium CG10_big_fil_rev_8_21_14_0_10_33_19	d__Bacteria; p__Candidatus Buchananiibacteriota; c__; o__; f__; g__; s__	d__Bacteria; p__Patescibacteriota; c__Patescibacteriia; o__2-01-FULL-39-33; f__2-01-FULL-39-33; g__2-01-FULL-39-33; s__2-01-FULL-39-33 sp002773855	99.74	0.18	12	1	1	1	20	289808	945423	0.33	932
	GCA_041665005.1	Candidatus Buchananbacteria bacterium	d__Bacteria; p__Candidatus Buchananiibacteriota; c__; o__; f__; g__; s__	d__Bacteria; p__Patescibacteriota; c__Patescibacteriia; o__2-01-FULL-39-33; f__JBAYJR01; g__JBAYJR01; s__JBAYJR01 sp041665005	98.94	0.29	13	2	1	1	20	82506	953887	0.38	969
	GCA_001791115.1	Candidatus Uhrbacteria bacterium RIFCSPHIGHO2_02_FULL_57_19	d__Bacteria; p__Candidatus Uhrbacteria; c__; o__; f__; g__; s__	d__Bacteria; p__Patescibacteriota; c__Patescibacteriia; o__2-12-FULL-57-11; f__2-12-FULL-57-11; g__2-12-FULL-57-11; s__2-12-FULL-57-11 sp001791115	92.71	1.05	69	1	1	1	17	15906	958782	0.57	959
	GCA_016222815.1	Candidatus Uhrbacteria bacterium	d__Bacteria; p__Candidatus Uhrbacteria; c__; o__; f__; g__; s__	d__Bacteria; p__Patescibacteriota; c__Patescibacteriia; o__2-12-FULL-60-25; f__2-12-FULL-60-25; g__CAIKNB01; s__CAIKNB01 sp016222815	97.98	0.06	8	1	1	1	20	322346	1298452	0.55	1262
+	GCA_016699205.1	Candidatus Uhrbacteria bacterium	d__Bacteria; p__Candidatus Uhrbacteria; c__; o__; f__; g__; s__	d__Bacteria; p__Patescibacteriota; c__Patescibacteriia; o__2-12-FULL-60-25; f__2-12-FULL-60-25; g__CAIXDN01; s__CAIXDN01 sp016699205	97.89	0.23	1	1	1	1	20	1082254	1082254	0.52	1103
	GCA_020850575.1	Candidatus Uhrbacteria bacterium	d__Bacteria; p__Candidatus Uhrbacteria; c__; o__; f__; g__; s__	d__Bacteria; p__Patescibacteriota; c__Patescibacteriia; o__2-12-FULL-60-25; f__2-12-FULL-60-25; g__JADZEJ01; s__JADZEJ01 sp020850575	100	0.09	7	1	1	1	20	169758	1041693	0.41	964
	GCA_002773845.1	Candidatus Buchananbacteria bacterium CG10_big_fil_rev_8_21_14_0_10_42_9	d__Bacteria; p__Candidatus Buchananiibacteriota; c__; o__; f__; g__; s__	d__Bacteria; p__Patescibacteriota; c__Patescibacteriia; o__Buchananbacterales; f__21-14-0-10-42-9; g__21-14-0-10-42-9; s__21-14-0-10-42-9 sp002773845	95.95	1.63	50	1	4	2	18	31173	1090213	0.42	1141
+	GCA_013359225.1	Candidatus Buchananbacteria bacterium	d__Bacteria; p__Candidatus Buchananiibacteriota; c__; o__; f__; g__; s__	d__Bacteria; p__Patescibacteriota; c__Patescibacteriia; o__Buchananbacterales; f__UBA6539; g__JABWCG01; s__JABWCG01 sp013359225	97.05	0.46	5	1	0	1	20	601517	1013598	0.43	993
	GCA_016927685.1	Candidatus Falkowbacteria bacterium	d__Bacteria; p__Candidatus Falkowbacteria; c__; o__; f__; g__; s__	d__Bacteria; p__Patescibacteriota; c__Patescibacteriia; o__CAIXNZ01; f__CAIXNZ01; g__CAIXNZ01; s__CAIXNZ01 sp016927685	97.27	0.77	42	2	0	1	19	34808	945878	0.35	969
	GCA_011046145.1	Candidatus Uhrbacteria bacterium	d__Bacteria; p__Candidatus Uhrbacteria; c__; o__; f__; g__; s__	d__Bacteria; p__Patescibacteriota; c__Patescibacteriia; o__CAIXNZ01; f__CAIXNZ01; g__DSBA01; s__DSBA01 sp011046145	95.94	0.12	100	1	1	1	19	12580	953536	0.36	972
	GCA_014729025.1	Candidatus Buchananbacteria bacterium	d__Bacteria; p__Candidatus Buchananiibacteriota; c__; o__; f__; g__; s__	d__Bacteria; p__Patescibacteriota; c__Patescibacteriia; o__CAIXNZ01; f__CAIXNZ01; g__WJKP01; s__WJKP01 sp014729025	97.01	1.01	61	1	1	1	19	25492	1079062	0.33	1123
+	GCA_018698735.1	Candidatus Jacksonbacteria bacterium	d__Bacteria; p__Candidatus Jacksoniibacteriota; c__; o__; f__; g__; s__	d__Bacteria; p__Patescibacteriota; c__Patescibacteriia; o__GWA2-43-13; f__GWA2-43-13; g__JABIPD01; s__JABIPD01 sp018698735	88.18	0.42	118	1	1	0	20	9518	875671	0.4	905
	GCA_002793855.1	Candidatus Uhrbacteria bacterium CG10_big_fil_rev_8_21_14_0_10_48_11	d__Bacteria; p__Candidatus Uhrbacteria; c__; o__; f__; g__; s__	d__Bacteria; p__Patescibacteriota; c__Patescibacteriia; o__GWA2-46-9; f__GWA2-46-9; g__1-14-0-10-48-11; s__1-14-0-10-48-11 sp002793855	97.39	0	16	1	1	1	20	104721	891313	0.48	924
	GCA_001791325.1	Candidatus Uhrbacteria bacterium RIFCSPLOWO2_01_FULL_47_25	d__Bacteria; p__Candidatus Uhrbacteria; c__; o__; f__; g__; s__	d__Bacteria; p__Patescibacteriota; c__Patescibacteriia; o__GWA2-46-9; f__GWA2-46-9; g__GWA2-46-9; s__GWA2-46-9 sp001791325	100	0.14	40	2	0	1	19	40222	1196999	0.46	1171
	GCA_016187515.1	Candidatus Uhrbacteria bacterium	d__Bacteria; p__Candidatus Uhrbacteria; c__; o__; f__; g__; s__	d__Bacteria; p__Patescibacteriota; c__Patescibacteriia; o__GWA2-47-26; f__GWA2-47-26; g__JACPJN01; s__JACPJN01 sp016187515	100	0.33	10	2	3	0	18	318452	1215133	0.52	1214
	GCA_001790815.1	Candidatus Uhrbacteria bacterium RIFCSPHIGHO2_02_FULL_46_47	d__Bacteria; p__Candidatus Uhrbacteria; c__; o__; f__; g__; s__	d__Bacteria; p__Patescibacteriota; c__Patescibacteriia; o__GWA2-47-26; f__GWA2-47-26; g__MGDU01; s__MGDU01 sp001790815	100	0.09	27	1	1	1	20	56921	1022808	0.47	1054
	GCA_001818315.1	Candidatus Kerfeldbacteria bacterium RIFCSPLOWO2_02_FULL_42_19	d__Bacteria; p__Candidatus Kerfeldiibacteriota; c__; o__; f__; g__; s__	d__Bacteria; p__Patescibacteriota; c__Patescibacteriia; o__H02-48-17; f__HO2-48-17; g__WO2-43-9; s__WO2-43-9 sp001818315	100	0.65	18	1	1	1	20	99992	1163392	0.43	1105
	GCA_018651725.1	Candidatus Falkowbacteria bacterium	d__Bacteria; p__Candidatus Falkowbacteria; c__; o__; f__; g__; s__	d__Bacteria; p__Patescibacteriota; c__Patescibacteriia; o__JAACEG01; f__JAACEG01; g__JABIDK01; s__JABIDK01 sp018651725	93.76	0.29	19	2	1	1	20	105814	920786	0.34	870
	GCA_016188355.1	Candidatus Uhrbacteria bacterium	d__Bacteria; p__Candidatus Uhrbacteria; c__; o__; f__; g__; s__	d__Bacteria; p__Patescibacteriota; c__Patescibacteriia; o__JACPHY01; f__JACPHY01; g__JACPHY01; s__JACPHY01 sp016188355	92.5	0.28	19	1	1	0	17	88967	1062882	0.6	1066
	GCA_016186045.1	Candidatus Uhrbacteria bacterium	d__Bacteria; p__Candidatus Uhrbacteria; c__; o__; f__; g__; s__	d__Bacteria; p__Patescibacteriota; c__Patescibacteriia; o__JACQRZ01; f__JACQRZ01; g__JACPMJ01; s__JACPMJ01 sp016186045	91.58	0.87	32	2	0	0	18	41187	927653	0.45	905
	GCA_016206155.1	Candidatus Uhrbacteria bacterium	d__Bacteria; p__Candidatus Uhrbacteria; c__; o__; f__; g__; s__	d__Bacteria; p__Patescibacteriota; c__Patescibacteriia; o__JACQRZ01; f__JACQRZ01; g__JACQSC01; s__JACQSC01 sp016206155	93.81	0.3	10	2	1	1	18	244926	913686	0.48	913
	GCA_016218485.1	Candidatus Falkowbacteria bacterium	d__Bacteria; p__Candidatus Falkowbacteria; c__; o__; f__; g__; s__	d__Bacteria; p__Patescibacteriota; c__Patescibacteriia; o__JACRDY01; f__JACRDY01; g__JACRDY01; s__JACRDY01 sp016218485	91.55	0.14	69	1	2	1	20	18931	981248	0.51	947
	GCA_016215325.1	Candidatus Uhrbacteria bacterium	d__Bacteria; p__Candidatus Uhrbacteria; c__; o__; f__; g__; s__	d__Bacteria; p__Patescibacteriota; c__Patescibacteriia; o__JACRJV01; f__JACRJV01; g__JACRJV01; s__JACRJV01 sp016215325	92.44	1.28	27	1	1	1	20	57881	1136975	0.52	1119
	GCA_041671225.1	Patescibacteria group bacterium	d__Bacteria; p__; c__; o__; f__; g__; s__	d__Bacteria; p__Patescibacteriota; c__Patescibacteriia; o__JBAZBY01; f__JBAZBY01; g__JBAZBY01; s__JBAZBY01 sp041671225	100	0.42	1	1	1	1	19	1028488	1028488	0.5	1002
	GCA_903893485.1	Candidatus Magasanikbacteria bacterium	d__Bacteria; p__Candidatus Magasanikiibacteriota; c__; o__; f__; g__; s__	d__Bacteria; p__Patescibacteriota; c__Patescibacteriia; o__Magasanikbacterales; f__2-02-FULL-50-9b; g__2-02-FULL-50-9b; s__2-02-FULL-50-9b sp903893485	98.85	0.01	15	1	1	1	20	97166	947940	0.46	947
	GCA_036744835.1	Candidatus Magasanikbacteria bacterium	d__Bacteria; p__Candidatus Magasanikiibacteriota; c__; o__; f__; g__; s__	d__Bacteria; p__Patescibacteriota; c__Patescibacteriia; o__Magasanikbacterales; f__GWA2-37-8; g__JAKLGL01; s__JAKLGL01 sp036744835	97.72	0.05	6	1	1	1	20	906154	965534	0.35	868
	GCA_041649475.1	Patescibacteria group bacterium	d__Bacteria; p__; c__; o__; f__; g__; s__	d__Bacteria; p__Patescibacteriota; c__Patescibacteriia; o__Magasanikbacterales; f__GWA2-37-8; g__JBAZNA01; s__JBAZNA01 sp041649475	100	0.01	1	1	1	1	19	963177	963177	0.45	930
	GCA_001783215.1	Candidatus Magasanikbacteria bacterium RIFOXYD1_FULL_40_23	d__Bacteria; p__Candidatus Magasanikiibacteriota; c__; o__; f__; g__; s__	d__Bacteria; p__Patescibacteriota; c__Patescibacteriia; o__Magasanikbacterales; f__GWA2-37-8; g__XYD2-FULL-39-9; s__XYD2-FULL-39-9 sp001783215	100	0	8	1	1	1	20	260991	1074339	0.4	1022
	GCA_001783145.1	Candidatus Magasanikbacteria bacterium RIFOXYB2_FULL_38_10	d__Bacteria; p__Candidatus Magasanikiibacteriota; c__; o__; f__; g__; s__	d__Bacteria; p__Patescibacteriota; c__Patescibacteriia; o__Magasanikbacterales; f__UBA10003; g__GWC2-40-17; s__GWC2-40-17 sp001783145	100	0.05	20	1	1	1	19	62874	854266	0.39	787
	GCA_018646705.1	Candidatus Parcubacteria bacterium	d__Bacteria; p__Candidatus Parcubacteria; c__; o__; f__; g__; s__	d__Bacteria; p__Patescibacteriota; c__Patescibacteriia; o__Magasanikbacterales; f__UBA922; g__BM521; s__BM521 sp018646705	97.24	0.52	64	1	0	0	19	19860	1037379	0.36	1002
	GCA_016193335.1	Candidatus Magasanikbacteria bacterium	d__Bacteria; p__Candidatus Magasanikiibacteriota; c__; o__; f__; g__; s__	d__Bacteria; p__Patescibacteriota; c__Patescibacteriia; o__Magasanikbacterales; f__UBA922; g__JACPSK01; s__JACPSK01 sp016193335	93.13	0.08	8	1	1	1	20	686675	1106021	0.45	994
+	GCA_021648085.1	Candidatus Magasanikbacteria bacterium	d__Bacteria; p__Candidatus Magasanikiibacteriota; c__; o__; f__; g__; s__	d__Bacteria; p__Patescibacteriota; c__Patescibacteriia; o__Magasanikbacterales; f__UBA922; g__JAKITS01; s__JAKITS01 sp021648085	99.92	0.04	1	1	1	1	20	984181	984181	0.32	927
	GCA_013336275.1	Candidatus Falkowbacteria bacterium	d__Bacteria; p__Candidatus Falkowbacteria; c__; o__; f__; g__; s__	d__Bacteria; p__Patescibacteriota; c__Patescibacteriia; o__Patescibacteriales; f__GWE2-39-37; g__JAAXUA01; s__JAAXUA01 sp013336275	96.65	1.1	10	1	1	1	20	195363	1202303	0.51	1145
+	GCA_016699775.1	Candidatus Falkowbacteria bacterium	d__Bacteria; p__Candidatus Falkowbacteria; c__; o__; f__; g__; s__	d__Bacteria; p__Patescibacteriota; c__Patescibacteriia; o__Patescibacteriales; f__Patescibacteriaceae; g__Patescibacterium; s__Patescibacterium danicum	96.03	0.73	1	1	1	1	19	938851	938851	0.35	890
	GCA_026396835.1	Candidatus Falkowbacteria bacterium	d__Bacteria; p__Candidatus Falkowbacteria; c__; o__; f__; g__; s__	d__Bacteria; p__Patescibacteriota; c__Patescibacteriia; o__Patescibacteriales; f__Patescibacteriaceae; g__Patescibacterium; s__Patescibacterium sp026396835	95.98	0.85	6	1	1	1	19	621653	1048688	0.36	1096
	GCA_023459655.1	Candidatus Parcubacteria bacterium	d__Bacteria; p__Candidatus Parcubacteria; c__; o__; f__; g__; s__	d__Bacteria; p__Patescibacteriota; c__Patescibacteriia; o__Patescibacteriales; f__Patescibacteriaceae; g__UBA1359; s__UBA1359 sp023459655	92.67	0.55	57	1	0	0	17	22905	657351	0.37	661
	GCA_003514005.1	Candidatus Falkowbacteria bacterium	d__Bacteria; p__Candidatus Falkowbacteria; c__; o__; f__; g__; s__	d__Bacteria; p__Patescibacteriota; c__Patescibacteriia; o__Patescibacteriales; f__UBA12075; g__UBA12075; s__UBA12075 sp003514005	99.27	0.76	22	1	1	1	19	110883	1319792	0.38	1163
	GCA_023444045.1	Candidatus Parcubacteria bacterium	d__Bacteria; p__Candidatus Parcubacteria; c__; o__; f__; g__; s__	d__Bacteria; p__Patescibacteriota; c__Patescibacteriia; o__Patescibacteriales; f__UBA12465; g__JAEZRQ01; s__JAEZRQ01 sp023444045	94.5	0.97	6	1	2	1	17	174220	807501	0.35	798
	GCA_037076615.1	Candidatus Parcubacteria bacterium	d__Bacteria; p__Candidatus Parcubacteria; c__; o__; f__; g__; s__	d__Bacteria; p__Patescibacteriota; c__Patescibacteriia; o__Patescibacteriales; f__UBA12465; g__JAEZRQ01; s__JAEZRQ01 sp037076615	97.27	0.25	1	1	1	1	20	717294	717294	0.41	665
	GCA_016432645.1	Candidatus Falkowbacteria bacterium	d__Bacteria; p__Candidatus Falkowbacteria; c__; o__; f__; g__; s__	d__Bacteria; p__Patescibacteriota; c__Patescibacteriia; o__Patescibacteriales; f__UBA12465; g__UBA12465; s__UBA12465 sp016432645	95.32	0.55	1	1	1	1	17	977025	977025	0.4	919
+	GCA_016193315.1	Candidatus Kerfeldbacteria bacterium	d__Bacteria; p__Candidatus Kerfeldiibacteriota; c__; o__; f__; g__; s__	d__Bacteria; p__Patescibacteriota; c__Patescibacteriia; o__SBBC01; f__CAIJZX01; g__JACPSJ01; s__JACPSJ01 sp016193315	96.35	0.46	6	2	1	0	20	857372	1146839	0.58	1182
	GCA_016207275.1	Candidatus Kerfeldbacteria bacterium	d__Bacteria; p__Candidatus Kerfeldiibacteriota; c__; o__; f__; g__; s__	d__Bacteria; p__Patescibacteriota; c__Patescibacteriia; o__SBBC01; f__SBBC01; g__JACQPY01; s__JACQPY01 sp016207275	91.96	0.2	21	1	1	0	16	106399	952436	0.57	964
	GCA_020724945.1	Candidatus Paceibacter sp.	d__Bacteria; p__Candidatus Paceibacterota; c__Candidatus Paceibacteria; o__Candidatus Paceibacterales; f__Candidatus Paceibacteraceae; g__Candidatus Paceibacter; s__	d__Bacteria; p__Patescibacteriota; c__Patescibacteriia; o__SG8-24; f__DYFX01; g__DYFX01; s__DYFX01 sp020724945	94.92	0.06	91	1	1	1	19	16119	1069756	0.66	1200
	GCA_030583805.1	Patescibacteria group bacterium	d__Bacteria; p__; c__; o__; f__; g__; s__	d__Bacteria; p__Patescibacteriota; c__Patescibacteriia; o__SG8-24; f__DYFX01; g__DYFX01; s__DYFX01 sp030583805	100	0.79	1	1	1	1	20	1167441	1167441	0.6	1204
	GCA_016929435.1	Candidatus Uhrbacteria bacterium	d__Bacteria; p__Candidatus Uhrbacteria; c__; o__; f__; g__; s__	d__Bacteria; p__Patescibacteriota; c__Patescibacteriia; o__SG8-24; f__SG8-24; g__JAFGIV01; s__JAFGIV01 sp016929435	99.86	1.17	28	2	0	0	18	58444	1099857	0.58	1074
	GCA_001303185.1	Parcubacteria bacterium SG8_24	d__Bacteria; p__Candidatus Parcubacteria; c__; o__; f__; g__; s__	d__Bacteria; p__Patescibacteriota; c__Patescibacteriia; o__SG8-24; f__SG8-24; g__SG8-24; s__SG8-24 sp001303185	98.92	2.9	67	1	1	1	20	19975	1116563	0.62	1143
	GCA_001791745.1	Candidatus Uhrbacteria bacterium RIFOXYC2_FULL_47_19	d__Bacteria; p__Candidatus Uhrbacteria; c__; o__; f__; g__; s__	d__Bacteria; p__Patescibacteriota; c__Patescibacteriia; o__SG8-24; f__SG8-24; g__UBA1561; s__UBA1561 sp001791745	100	0.15	34	1	1	1	19	38986	1036605	0.47	967
	GCA_016214565.1	Candidatus Kerfeldbacteria bacterium	d__Bacteria; p__Candidatus Kerfeldiibacteriota; c__; o__; f__; g__; s__	d__Bacteria; p__Patescibacteriota; c__Patescibacteriia; o__UBA10025; f__JAHIVO01; g__JACROE01; s__JACROE01 sp016214565	100	1.14	3	1	1	1	20	1116013	1133805	0.48	1103
	GCA_018674305.1	Candidatus Falkowbacteria bacterium	d__Bacteria; p__Candidatus Falkowbacteria; c__; o__; f__; g__; s__	d__Bacteria; p__Patescibacteriota; c__Patescibacteriia; o__UBA11705; f__JABHMO01; g__JABMRF01; s__JABMRF01 sp018674305	99.91	1.1	16	1	1	1	20	136974	1282940	0.37	1281
	GCA_001778235.1	Candidatus Falkowbacteria bacterium RIFOXYC2_FULL_36_12	d__Bacteria; p__Candidatus Falkowbacteria; c__; o__; f__; g__; s__	d__Bacteria; p__Patescibacteriota; c__Patescibacteriia; o__UBA11705; f__UBA11705; g__XYA2-FULL-35-8; s__XYA2-FULL-35-8 sp001778235	99.77	0.51	8	1	1	1	20	261096	1088258	0.35	1077
	GCA_002869235.1	Candidatus Parcubacteria bacterium	d__Bacteria; p__Candidatus Parcubacteria; c__; o__; f__; g__; s__	d__Bacteria; p__Patescibacteriota; c__Patescibacteriia; o__UBA1558; f__GWA2-36-10; g__BM519; s__BM519 sp002869235	97.39	0.72	59	1	1	1	20	28615	967429	0.37	992
	GCA_018669975.1	Candidatus Parcubacteria bacterium	d__Bacteria; p__Candidatus Parcubacteria; c__; o__; f__; g__; s__	d__Bacteria; p__Patescibacteriota; c__Patescibacteriia; o__UBA1558; f__GWA2-36-10; g__JABHSK01; s__JABHSK01 sp018669975	96.23	2.1	10	1	0	1	18	185145	1067342	0.37	1101
	GCA_002787405.1	Candidatus Komeilibacteria bacterium CG11_big_fil_rev_8_21_14_0_20_36_20	d__Bacteria; p__Candidatus Komeiliibacteriota; c__; o__; f__; g__; s__	d__Bacteria; p__Patescibacteriota; c__Patescibacteriia; o__UBA1558; f__GWA2-36-10; g__UM-FILTER-36-13; s__UM-FILTER-36-13 sp002787405	97.44	0.58	23	1	1	1	20	64784	977836	0.36	992
+	GCA_001818495.1	Candidatus Komeilibacteria bacterium RIFOXYD1_FULL_37_29	d__Bacteria; p__Candidatus Komeiliibacteriota; c__; o__; f__; g__; s__	d__Bacteria; p__Patescibacteriota; c__Patescibacteriia; o__UBA1558; f__GWA2-36-10; g__XYD1-37-29; s__XYD1-37-29 sp001818495	96.25	0.11	5	1	1	1	20	534444	899340	0.37	872
	GCA_018819405.1	Patescibacteria group bacterium	d__Bacteria; p__; c__; o__; f__; g__; s__	d__Bacteria; p__Patescibacteriota; c__Patescibacteriia; o__UBA1558; f__GWA2-36-10; g__XYD1-37-29; s__XYD1-37-29 sp018819405	97.74	0.27	1	1	1	1	20	1035212	1035212	0.37	998
	GCA_019248485.1	Candidatus Komeilibacteria bacterium S5_K13	d__Bacteria; p__Candidatus Komeiliibacteriota; c__; o__; f__; g__; s__	d__Bacteria; p__Patescibacteriota; c__Patescibacteriia; o__UBA1558; f__S5-K13; g__S5-K13; s__S5-K13 sp019248485	99.08	1.43	133	1	0	0	18	35385	1058874	0.32	1113
	GCA_018672055.1	bacterium	d__Bacteria; p__; c__; o__; f__; g__; s__	d__Bacteria; p__Patescibacteriota; c__Patescibacteriia; o__UBA1558; f__UBA10009; g__JABHGM01; s__JABHGM01 sp018672055	96.63	0.06	1	1	1	1	20	946732	946732	0.29	936
	GCA_030688315.1	Candidatus Komeilibacteria bacterium	d__Bacteria; p__Candidatus Komeiliibacteriota; c__; o__; f__; g__; s__	d__Bacteria; p__Patescibacteriota; c__Patescibacteriia; o__UBA1558; f__UBA10009; g__JAUYIT01; s__JAUYIT01 sp030688315	93.55	1.75	41	1	1	0	19	51097	1024295	0.43	1032
	GCA_002793075.1	Candidatus Komeilibacteria bacterium CG_4_10_14_0_2_um_filter_37_10	d__Bacteria; p__Candidatus Komeiliibacteriota; c__; o__; f__; g__; s__	d__Bacteria; p__Patescibacteriota; c__Patescibacteriia; o__UBA1558; f__UBA1558; g__UM-FILTER-37-10; s__UM-FILTER-37-10 sp002793075	95.27	0.23	97	1	1	1	20	15756	977573	0.37	1014
+	GCA_012797775.1	Candidatus Kuenenbacteria bacterium	d__Bacteria; p__Candidatus Kuenenbacteria; c__; o__; f__; g__; s__	d__Bacteria; p__Patescibacteriota; c__Patescibacteriia; o__UBA2196; f__GWA2-42-15; g__JAAZMX01; s__JAAZMX01 sp012797775	100	0.38	31	1	1	1	20	46018	930150	0.41	913
	GCA_012798565.1	Candidatus Kuenenbacteria bacterium	d__Bacteria; p__Candidatus Kuenenbacteria; c__; o__; f__; g__; s__	d__Bacteria; p__Patescibacteriota; c__Patescibacteriia; o__UBA2196; f__GWA2-42-15; g__JAAZMX01; s__JAAZMX01 sp012798565	100	1.06	75	1	1	1	20	20140	1060743	0.42	1055
	GCA_002839745.1	Candidatus Kuenenbacteria bacterium HGW-Kuenenbacteria-1	d__Bacteria; p__Candidatus Kuenenbacteria; c__; o__; f__; g__; s__	d__Bacteria; p__Patescibacteriota; c__Patescibacteriia; o__UBA2591; f__PGYQ01; g__PGYQ01; s__PGYQ01 sp002839745	96.72	0.49	27	2	1	1	20	28902	722419	0.28	662
	GCA_016182495.1	Candidatus Kerfeldbacteria bacterium	d__Bacteria; p__Candidatus Kerfeldiibacteriota; c__; o__; f__; g__; s__	d__Bacteria; p__Patescibacteriota; c__Patescibacteriia; o__UBA9570; f__UBA9570; g__JACPGK01; s__JACPGK01 sp016182495	96.03	0.18	38	1	1	1	20	52184	1305262	0.43	1331
	GCA_016182555.1	Candidatus Kerfeldbacteria bacterium	d__Bacteria; p__Candidatus Kerfeldiibacteriota; c__; o__; f__; g__; s__	d__Bacteria; p__Patescibacteriota; c__Patescibacteriia; o__UBA9570; f__XYC2-FULL-38-9; g__JACPGJ01; s__JACPGJ01 sp016182555	95.79	0.3	8	2	1	1	20	293379	1378373	0.43	1336
	GCA_001818235.1	Candidatus Jacksonbacteria bacterium RIFOXYB2_FULL_44_15	d__Bacteria; p__Candidatus Jacksoniibacteriota; c__; o__; f__; g__; s__	d__Bacteria; p__Patescibacteriota; c__Patescibacteriia; o__UBA9629; f__UBA9629; g__UBA9629; s__UBA9629 sp001818235	92.39	0.56	54	2	0	0	18	32075	1253627	0.43	1225
	GCA_001818155.1	Candidatus Jacksonbacteria bacterium RIFCSPLOWO2_02_FULL_44_20	d__Bacteria; p__Candidatus Jacksoniibacteriota; c__; o__; f__; g__; s__	d__Bacteria; p__Patescibacteriota; c__Patescibacteriia; o__UBA9629; f__UBA9629; g__UBA9645; s__UBA9645 sp001818155	100	0.27	41	1	1	1	20	39890	1072735	0.44	1081
	GCA_001791305.1	Candidatus Uhrbacteria bacterium RIFCSPLOWO2_01_FULL_47_17	d__Bacteria; p__Candidatus Uhrbacteria; c__; o__; f__; g__; s__	d__Bacteria; p__Patescibacteriota; c__Patescibacteriia; o__UBA9934; f__GWF2-40-263; g__XYB2-FULL-45-11; s__XYB2-FULL-45-11 sp001791305	99.83	0.51	5	1	1	1	19	568899	1070576	0.47	1088
	GCA_026395055.1	Candidatus Uhrbacteria bacterium	d__Bacteria; p__Candidatus Uhrbacteria; c__; o__; f__; g__; s__	d__Bacteria; p__Patescibacteriota; c__Patescibacteriia; o__UBA9934; f__GWF2-40-263; g__XYB2-FULL-45-11; s__XYB2-FULL-45-11 sp026395055	98.27	1.72	4	1	1	2	20	339370	1205289	0.46	1222
	GCA_016187485.1	Candidatus Uhrbacteria bacterium	d__Bacteria; p__Candidatus Uhrbacteria; c__; o__; f__; g__; s__	d__Bacteria; p__Patescibacteriota; c__Patescibacteriia; o__UBA9934; f__UBA10169; g__JACPJO01; s__JACPJO01 sp016187485	100	0.9	7	1	1	1	19	255752	878746	0.55	841
	GCA_002774875.1	Candidatus Uhrbacteria bacterium CG10_big_fil_rev_8_21_14_0_10_50_16	d__Bacteria; p__Candidatus Uhrbacteria; c__; o__; f__; g__; s__	d__Bacteria; p__Patescibacteriota; c__Patescibacteriia; o__UBA9934; f__UBA11717; g__UBA11717; s__UBA11717 sp002774875	100	0	10	1	1	1	20	137834	896491	0.5	895
	GCA_943354605.1	Candidatus Uhrbacteria bacterium	d__Bacteria; p__Candidatus Uhrbacteria; c__; o__; f__; g__; s__	d__Bacteria; p__Patescibacteriota; c__Patescibacteriia; o__UBA9934; f__UBA9934; g__CAIKHN01; s__CAIKHN01 sp943354605	98.87	1.02	11	1	1	1	20	196424	938277	0.52	971
	GCA_002774635.1	Candidatus Kerfeldbacteria bacterium CG08_land_8_20_14_0_20_40_16	d__Bacteria; p__Candidatus Kerfeldiibacteriota; c__; o__; f__; g__; s__	d__Bacteria; p__Patescibacteriota; c__Patescibacteriia; o__UM-FILTER-42-10; f__UM-FILTER-42-10; g__UM-FILTER-42-10; s__UM-FILTER-42-10 sp002774635	96.41	1.34	62	1	0	0	17	24364	1126838	0.4	1127
	GCA_002784945.1	Candidatus Kerfeldbacteria bacterium CG_4_10_14_0_8_um_filter_42_10	d__Bacteria; p__Candidatus Kerfeldiibacteriota; c__; o__; f__; g__; s__	d__Bacteria; p__Patescibacteriota; c__Patescibacteriia; o__UM-FILTER-42-10; f__UM-FILTER-42-10; g__UM-FILTER-42-10; s__UM-FILTER-42-10 sp002784945	98.57	1.9	83	2	1	0	18	28842	1362650	0.42	1348
	GCA_041645215.1	Patescibacteria group bacterium	d__Bacteria; p__; c__; o__; f__; g__; s__	d__Bacteria; p__Patescibacteriota; c__Patescibacteriia; o__Veblenbacterales; f__UBA10138; g__JACRFM01; s__JACRFM01 sp041645215	100	2.27	26	1	2	0	20	101355	1168297	0.43	1146
	GCA_020057885.1	bacterium	d__Bacteria; p__; c__; o__; f__; g__; s__	d__Bacteria; p__Patescibacteriota; c__Patescibacteriia; o__Veblenbacterales; f__UBA10138; g__JAGVEX01; s__JAGVEX01 sp020057885	100	1.84	21	1	1	1	20	110637	952480	0.39	943
	GCA_018817715.1	Patescibacteria group bacterium	d__Bacteria; p__; c__; o__; f__; g__; s__	d__Bacteria; p__Patescibacteriota; c__Patescibacteriia; o__Veblenbacterales; f__UBA10138; g__JAHITT01; s__JAHITT01 sp018817715	99.92	0.67	6	2	1	1	20	251707	871944	0.37	860
	GCA_030700105.1	Candidatus Veblenbacteria bacterium	d__Bacteria; p__Candidatus Vebleniibacteriota; c__; o__; f__; g__; s__	d__Bacteria; p__Patescibacteriota; c__Patescibacteriia; o__Veblenbacterales; f__UBA10138; g__JAUYKG01; s__JAUYKG01 sp030700105	95.72	0.17	47	1	1	1	20	24884	811473	0.53	827
+	GCA_037439965.1	Candidatus Veblenbacteria bacterium	d__Bacteria; p__Candidatus Vebleniibacteriota; c__; o__; f__; g__; s__	d__Bacteria; p__Patescibacteriota; c__Patescibacteriia; o__Veblenbacterales; f__UBA10138; g__JBBIVB01; s__JBBIVB01 sp037439965	99.28	0.13	35	1	1	1	18	25952	801282	0.35	819
	GCA_016214745.1	Candidatus Falkowbacteria bacterium	d__Bacteria; p__Candidatus Falkowbacteria; c__; o__; f__; g__; s__	d__Bacteria; p__Patescibacteriota; c__Patescibacteriia; o__XYB2-FULL-38-15; f__XYB2-FULL-38-15; g__JAHIRI01; s__JAHIRI01 sp016214745	94.83	1.6	19	2	1	1	20	66173	923119	0.44	925
	GCA_001778095.1	Candidatus Falkowbacteria bacterium RIFOXYA2_FULL_38_12	d__Bacteria; p__Candidatus Falkowbacteria; c__; o__; f__; g__; s__	d__Bacteria; p__Patescibacteriota; c__Patescibacteriia; o__XYB2-FULL-38-15; f__XYB2-FULL-38-15; g__XYB2-FULL-38-15; s__XYB2-FULL-38-15 sp001778095	98.59	0.18	23	1	1	1	20	78330	914259	0.38	872
	GCA_016700035.1	bacterium	d__Bacteria; p__; c__; o__; f__; g__; s__	d__Bacteria; p__Patescibacteriota; c__Saccharimonadia; o__CAILAD01; f__GCA-016700035; g__GCA-016700035; s__GCA-016700035 sp016700035	99.12	0.4	1	1	1	1	19	916044	916044	0.45	887
	GCA_040903985.1	Candidatus Saccharimonadales bacterium	d__Bacteria; p__Candidatus Saccharibacteria; c__Candidatus Saccharimonadia; o__Candidatus Saccharimonadales; f__; g__; s__	d__Bacteria; p__Patescibacteriota; c__Saccharimonadia; o__QS-5-54-17; f__QS-5-54-17; g__JBBDUI01; s__JBBDUI01 sp040903985	100	0.03	2	1	1	1	20	747367	760309	0.5	781
	GCA_001029695.1	Candidatus Saccharibacteria bacterium GW2011_GWC2_44_17	d__Bacteria; p__Candidatus Saccharibacteria; c__; o__; f__; g__; s__	d__Bacteria; p__Patescibacteriota; c__Saccharimonadia; o__Saccharimonadales; f__2011-GWC2-44-17; g__2011-GWC2-44-17; s__2011-GWC2-44-17 sp001029695	98.89	0.27	1	1	1	1	20	1038683	1038683	0.46	1092
	GCA_023898665.1	Candidatus Nomurabacteria bacterium	d__Bacteria; p__Candidatus Nomurabacteria; c__; o__; f__; g__; s__	d__Bacteria; p__Patescibacteriota; c__Saccharimonadia; o__Saccharimonadales; f__HK-STAS-PATE-42; g__HK-STAS-PATE-42; s__HK-STAS-PATE-42 sp023898665	95.73	0.21	1	1	1	1	20	692464	692464	0.38	757
+	GCA_023898625.1	Candidatus Nomurabacteria bacterium	d__Bacteria; p__Candidatus Nomurabacteria; c__; o__; f__; g__; s__	d__Bacteria; p__Patescibacteriota; c__Saccharimonadia; o__Saccharimonadales; f__JAGQNJ01; g__HK-STAS-PATE-36; s__HK-STAS-PATE-36 sp023898625	97.77	0.01	1	1	2	1	19	876243	876243	0.4	872
	GCF_004151455.1	Candidatus Nanogingivalis gingivitcus	d__Bacteria; p__Candidatus Saccharibacteria; c__Candidatus Nanosyncoccalia; o__Candidatus Nanogingivales; f__Candidatus Nanogingivalaceae; g__Candidatus Nanogingivalis; s__Candidatus Nanogingivalis gingivitcus	d__Bacteria; p__Patescibacteriota; c__Saccharimonadia; o__Saccharimonadales; f__Nanogingivalaceae; g__Nanogingivalis; s__Nanogingivalis gingivitcus	98.73	0	17	1	1	1	20	70435	625762	0.32	607
+	GCA_015257795.3	Candidatus Nanogingivalaceae bacterium	d__Bacteria; p__Candidatus Saccharibacteria; c__Candidatus Nanosyncoccalia; o__Candidatus Nanogingivales; f__Candidatus Nanogingivalaceae; g__; s__	d__Bacteria; p__Patescibacteriota; c__Saccharimonadia; o__Saccharimonadales; f__Nanogingivalaceae; g__Nanogingivalis; s__Nanogingivalis sp015257795	99.11	0.01	1	2	2	2	20	663355	663355	0.36	644
	GCA_015256915.3	Candidatus Saccharimonas sp.	d__Bacteria; p__Candidatus Saccharibacteria; c__Candidatus Saccharimonadia; o__Candidatus Saccharimonadales; f__Candidatus Saccharimonadaceae; g__Candidatus Saccharimonas; s__	d__Bacteria; p__Patescibacteriota; c__Saccharimonadia; o__Saccharimonadales; f__Nanogingivalaceae; g__Nanogingivalis; s__Nanogingivalis sp900555945	96.7	0.64	1	2	2	2	19	637739	637739	0.35	609
	GCA_016699895.1	Candidatus Saccharibacteria bacterium	d__Bacteria; p__Candidatus Saccharibacteria; c__; o__; f__; g__; s__	d__Bacteria; p__Patescibacteriota; c__Saccharimonadia; o__Saccharimonadales; f__Nanoperiomorbaceae; g__GCA-016699895; s__GCA-016699895 sp016699895	98.05	0.05	1	1	1	1	20	749073	749073	0.48	766
+	GCA_004136275.1	Candidatus Saccharibacteria genomosp. TM7-H1	d__Bacteria; p__Candidatus Saccharibacteria; c__; o__; f__; g__; s__	d__Bacteria; p__Patescibacteriota; c__Saccharimonadia; o__Saccharimonadales; f__Nanoperiomorbaceae; g__Nanoperiomorbus; s__Nanoperiomorbus sp004136275	97.77	0.05	1	1	1	1	20	723184	723184	0.48	690
+	GCA_005697565.1	Candidatus Nanosynbacter featherlites	d__Bacteria; p__Candidatus Saccharibacteria; c__Candidatus Saccharimonadia; o__Candidatus Nanosynbacterales; f__Candidatus Nanosynbacteraceae; g__Candidatus Nanosynbacter; s__Candidatus Nanosynbacter featherlites	d__Bacteria; p__Patescibacteriota; c__Saccharimonadia; o__Saccharimonadales; f__Nanosynbacteraceae; g__Nanosynbacter; s__Nanosynbacter featherlites_A	98.92	0.17	1	1	1	1	20	782344	782344	0.48	779
+	GCA_037013405.1	Candidatus Nanosynbacter featherlites	d__Bacteria; p__Candidatus Saccharibacteria; c__Candidatus Saccharimonadia; o__Candidatus Nanosynbacterales; f__Candidatus Nanosynbacteraceae; g__Candidatus Nanosynbacter; s__Candidatus Nanosynbacter featherlites	d__Bacteria; p__Patescibacteriota; c__Saccharimonadia; o__Saccharimonadales; f__Nanosynbacteraceae; g__Nanosynbacter; s__Nanosynbacter featherlites_B	99.97	0.14	1	1	1	1	20	804253	804253	0.48	826
+	GCA_000803625.1	Candidatus Nanosynbacter lyticus	d__Bacteria; p__Candidatus Saccharibacteria; c__Candidatus Saccharimonadia; o__Candidatus Nanosynbacterales; f__Candidatus Nanosynbacteraceae; g__Candidatus Nanosynbacter; s__Candidatus Nanosynbacter lyticus	d__Bacteria; p__Patescibacteriota; c__Saccharimonadia; o__Saccharimonadales; f__Nanosynbacteraceae; g__Nanosynbacter; s__Nanosynbacter lyticus	99.94	0.37	1	1	1	1	20	705138	705138	0.44	711
+	GCA_030253515.1	Candidatus Nanosynbacter lyticus	d__Bacteria; p__Candidatus Saccharibacteria; c__Candidatus Saccharimonadia; o__Candidatus Nanosynbacterales; f__Candidatus Nanosynbacteraceae; g__Candidatus Nanosynbacter; s__Candidatus Nanosynbacter lyticus	d__Bacteria; p__Patescibacteriota; c__Saccharimonadia; o__Saccharimonadales; f__Nanosynbacteraceae; g__Nanosynbacter; s__Nanosynbacter lyticus_A	99.6	0.17	1	1	1	1	20	823929	823929	0.51	854
	GCA_005697215.1	Candidatus Saccharibacteria bacterium oral taxon 488	d__Bacteria; p__Candidatus Saccharibacteria; c__; o__; f__; g__; s__	d__Bacteria; p__Patescibacteriota; c__Saccharimonadia; o__Saccharimonadales; f__Nanosynbacteraceae; g__Nanosynbacter; s__Nanosynbacter sp005697215	99.43	0.12	1	1	1	1	20	889964	889964	0.51	917
	GCA_010202115.1	Candidatus Saccharibacteria bacterium oral taxon 488	d__Bacteria; p__Candidatus Saccharibacteria; c__; o__; f__; g__; s__	d__Bacteria; p__Patescibacteriota; c__Saccharimonadia; o__Saccharimonadales; f__Nanosynbacteraceae; g__Nanosynbacter; s__Nanosynbacter sp010202115	99.98	0.15	1	1	1	1	20	931438	931438	0.51	985
	GCA_010202465.1	Candidatus Saccharibacteria bacterium oral taxon 488	d__Bacteria; p__Candidatus Saccharibacteria; c__; o__; f__; g__; s__	d__Bacteria; p__Patescibacteriota; c__Saccharimonadia; o__Saccharimonadales; f__Nanosynbacteraceae; g__Nanosynbacter; s__Nanosynbacter sp010202465	98.75	1.21	1	1	1	1	20	831234	831234	0.51	883
	GCA_010202645.1	Candidatus Saccharibacteria bacterium oral taxon 488	d__Bacteria; p__Candidatus Saccharibacteria; c__; o__; f__; g__; s__	d__Bacteria; p__Patescibacteriota; c__Saccharimonadia; o__Saccharimonadales; f__Nanosynbacteraceae; g__Nanosynbacter; s__Nanosynbacter sp010202645	98.02	0.19	1	1	1	1	20	848784	848784	0.51	873
	GCA_010202845.1	Candidatus Saccharibacteria bacterium oral taxon 488	d__Bacteria; p__Candidatus Saccharibacteria; c__; o__; f__; g__; s__	d__Bacteria; p__Patescibacteriota; c__Saccharimonadia; o__Saccharimonadales; f__Nanosynbacteraceae; g__Nanosynbacter; s__Nanosynbacter sp010202845	99.87	0.11	1	1	1	1	20	853179	853179	0.51	863
	GCA_013099015.1	Candidatus Saccharibacteria bacterium oral taxon 488	d__Bacteria; p__Candidatus Saccharibacteria; c__; o__; f__; g__; s__	d__Bacteria; p__Patescibacteriota; c__Saccharimonadia; o__Saccharimonadales; f__Nanosynbacteraceae; g__Nanosynbacter; s__Nanosynbacter sp013099015	99.49	0.15	1	1	1	1	20	877855	877855	0.51	898
	GCA_013099195.1	Candidatus Saccharibacteria bacterium oral taxon 488	d__Bacteria; p__Candidatus Saccharibacteria; c__; o__; f__; g__; s__	d__Bacteria; p__Patescibacteriota; c__Saccharimonadia; o__Saccharimonadales; f__Nanosynbacteraceae; g__Nanosynbacter; s__Nanosynbacter sp013099195	99.97	1.04	1	1	1	1	20	856991	856991	0.51	885
	GCA_013100805.1	Candidatus Saccharibacteria bacterium oral taxon 488	d__Bacteria; p__Candidatus Saccharibacteria; c__; o__; f__; g__; s__	d__Bacteria; p__Patescibacteriota; c__Saccharimonadia; o__Saccharimonadales; f__Nanosynbacteraceae; g__Nanosynbacter; s__Nanosynbacter sp013100805	99.73	0.26	1	1	1	1	20	858111	858111	0.51	873
	GCA_013100825.1	Candidatus Saccharibacteria bacterium oral taxon 488	d__Bacteria; p__Candidatus Saccharibacteria; c__; o__; f__; g__; s__	d__Bacteria; p__Patescibacteriota; c__Saccharimonadia; o__Saccharimonadales; f__Nanosynbacteraceae; g__Nanosynbacter; s__Nanosynbacter sp013100825	99.89	0.11	1	1	1	1	20	893660	893660	0.5	940
	GCF_021222645.1	Candidatus Nanosynbacter sp. HMT-352	d__Bacteria; p__Candidatus Saccharibacteria; c__Candidatus Saccharimonadia; o__Candidatus Nanosynbacterales; f__Candidatus Nanosynbacteraceae; g__Candidatus Nanosynbacter; s__	d__Bacteria; p__Patescibacteriota; c__Saccharimonadia; o__Saccharimonadales; f__Nanosynbacteraceae; g__Nanosynbacter; s__Nanosynbacter sp021222645	98.74	0.13	1	1	1	1	20	677938	677938	0.43	687
	GCF_022819345.1	Candidatus Nanosynbacter sp. HMT-352	d__Bacteria; p__Candidatus Saccharibacteria; c__Candidatus Saccharimonadia; o__Candidatus Nanosynbacterales; f__Candidatus Nanosynbacteraceae; g__Candidatus Nanosynbacter; s__	d__Bacteria; p__Patescibacteriota; c__Saccharimonadia; o__Saccharimonadales; f__Nanosynbacteraceae; g__Nanosynbacter; s__Nanosynbacter sp022819345	97.51	0.35	1	1	1	1	20	718383	718383	0.43	731
	GCF_022819365.1	Candidatus Nanosynbacter sp. HMT-352	d__Bacteria; p__Candidatus Saccharibacteria; c__Candidatus Saccharimonadia; o__Candidatus Nanosynbacterales; f__Candidatus Nanosynbacteraceae; g__Candidatus Nanosynbacter; s__	d__Bacteria; p__Patescibacteriota; c__Saccharimonadia; o__Saccharimonadales; f__Nanosynbacteraceae; g__Nanosynbacter; s__Nanosynbacter sp022819365	99.19	0.14	1	1	1	1	20	733310	733310	0.43	737
	GCF_041006295.1	Candidatus Nanosynbacter sp. TM7-074	d__Bacteria; p__Candidatus Saccharibacteria; c__Candidatus Saccharimonadia; o__Candidatus Nanosynbacterales; f__Candidatus Nanosynbacteraceae; g__Candidatus Nanosynbacter; s__	d__Bacteria; p__Patescibacteriota; c__Saccharimonadia; o__Saccharimonadales; f__Nanosynbacteraceae; g__Nanosynbacter; s__Nanosynbacter sp041006295	98.95	0.25	1	1	1	1	20	717648	717648	0.45	722
	GCF_022819385.1	Candidatus Nanosynbacter sp. HMT-352	d__Bacteria; p__Candidatus Saccharibacteria; c__Candidatus Saccharimonadia; o__Candidatus Nanosynbacterales; f__Candidatus Nanosynbacteraceae; g__Candidatus Nanosynbacter; s__	d__Bacteria; p__Patescibacteriota; c__Saccharimonadia; o__Saccharimonadales; f__Nanosynbacteraceae; g__Nanosynbacter; s__Nanosynbacter sp900555885	98.13	0.27	1	1	1	1	20	771907	771907	0.43	797
	GCF_963967315.1	Candidatus Minimicrobia sp. QA0096	d__Bacteria; p__Candidatus Saccharibacteria; c__; o__; f__; g__Candidatus Minimicrobia; s__	d__Bacteria; p__Patescibacteriota; c__Saccharimonadia; o__Saccharimonadales; f__Nanosynbacteraceae; g__Nanosynbacter; s__Nanosynbacter sp963967315	99.42	0.22	1	1	1	1	20	689351	689351	0.43	688
+	GCA_018866205.1	Candidatus Minimicrobia vallesae	d__Bacteria; p__Candidatus Saccharibacteria; c__; o__; f__; g__Candidatus Minimicrobia; s__Candidatus Minimicrobia vallesae	d__Bacteria; p__Patescibacteriota; c__Saccharimonadia; o__Saccharimonadales; f__Nanosynbacteraceae; g__Nanosynbacter; s__Nanosynbacter vallesae	72.11	2.3	1	1	1	1	19	706973	706973	0.44	1023
	GCF_004138395.1	Candidatus Nanosyncoccus alces	d__Bacteria; p__Candidatus Saccharibacteria; c__Candidatus Nanosyncoccalia; o__Candidatus Nanosyncoccales; f__Candidatus Nanosyncoccaceae; g__Candidatus Nanosyncoccus; s__Candidatus Nanosyncoccus alces	d__Bacteria; p__Patescibacteriota; c__Saccharimonadia; o__Saccharimonadales; f__Nanosyncoccaceae; g__Nanosyncoccus; s__Nanosyncoccus alces	98.04	0.07	6	1	0	1	20	176314	726940	0.43	719
	GCF_004138405.1	Candidatus Nanosyncoccus nanoralicus	d__Bacteria; p__Candidatus Saccharibacteria; c__Candidatus Nanosyncoccalia; o__Candidatus Nanosyncoccales; f__Candidatus Nanosyncoccaceae; g__Candidatus Nanosyncoccus; s__Candidatus Nanosyncoccus nanoralicus	d__Bacteria; p__Patescibacteriota; c__Saccharimonadia; o__Saccharimonadales; f__Nanosyncoccaceae; g__Nanosyncoccus; s__Nanosyncoccus nanoralicus	69.8	1.26	29	1	1	0	16	23288	563736	0.4	535
	GCA_963545055.1	Candidatus Nanosyncoccus nanoralicus	d__Bacteria; p__Candidatus Saccharibacteria; c__Candidatus Nanosyncoccalia; o__Candidatus Nanosyncoccales; f__Candidatus Nanosyncoccaceae; g__Candidatus Nanosyncoccus; s__Candidatus Nanosyncoccus nanoralicus	d__Bacteria; p__Patescibacteriota; c__Saccharimonadia; o__Saccharimonadales; f__Nanosyncoccaceae; g__Nanosyncoccus; s__Nanosyncoccus nanoralicus_A	99.81	0.24	15	1	1	1	20	423312	811943	0.4	748
	GCA_016432585.1	Candidatus Saccharibacteria bacterium	d__Bacteria; p__Candidatus Saccharibacteria; c__; o__; f__; g__; s__	d__Bacteria; p__Patescibacteriota; c__Saccharimonadia; o__Saccharimonadales; f__RYN-404; g__RYN-404; s__RYN-404 sp016432585	97.07	0.26	1	1	1	1	20	952604	952604	0.48	1005
	GCA_030445245.1	Candidatus Saccharibacteria bacterium	d__Bacteria; p__Candidatus Saccharibacteria; c__; o__; f__; g__; s__	d__Bacteria; p__Patescibacteriota; c__Saccharimonadia; o__Saccharimonadales; f__RYN-404; g__RYN-404; s__RYN-404 sp030445245	99.45	0.44	1	1	0	1	19	1164240	1164240	0.46	1246
+	GCA_000392435.1	Candidatus Saccharimonas aalborgensis	d__Bacteria; p__Candidatus Saccharibacteria; c__Candidatus Saccharimonadia; o__Candidatus Saccharimonadales; f__Candidatus Saccharimonadaceae; g__Candidatus Saccharimonas; s__Candidatus Saccharimonas aalborgensis	d__Bacteria; p__Patescibacteriota; c__Saccharimonadia; o__Saccharimonadales; f__Saccharimonadaceae; g__Saccharimonas; s__Saccharimonas aalborgensis	99.88	0.33	1	1	1	1	20	1013781	1013781	0.49	1056
	GCA_010202265.1	Candidatus Saccharibacteria bacterium oral taxon 955	d__Bacteria; p__Candidatus Saccharibacteria; c__; o__; f__; g__; s__	d__Bacteria; p__Patescibacteriota; c__Saccharimonadia; o__Saccharimonadales; f__Saccharimonadaceae; g__Saccharimonas; s__Saccharimonas sp010202265	97.69	1.18	1	1	1	1	20	873056	873056	0.47	893
	GCA_016700015.1	Candidatus Saccharibacteria bacterium	d__Bacteria; p__Candidatus Saccharibacteria; c__; o__; f__; g__; s__	d__Bacteria; p__Patescibacteriota; c__Saccharimonadia; o__Saccharimonadales; f__Saccharimonadaceae; g__Saccharimonas; s__Saccharimonas sp016700015	99.25	0.28	1	1	1	1	19	1011181	1011181	0.49	1067
	GCA_018127705.1	TM7 phylum sp. oral taxon 349	d__Bacteria; p__Candidatus Saccharibacteria; c__; o__; f__; g__; s__	d__Bacteria; p__Patescibacteriota; c__Saccharimonadia; o__Saccharimonadales; f__Saccharimonadaceae; g__Saccharimonas; s__Saccharimonas sp018127705	98.42	2.21	1	1	1	1	20	1021750	1021750	0.47	1016
	GCA_020160975.1	Patescibacteria group bacterium	d__Bacteria; p__; c__; o__; f__; g__; s__	d__Bacteria; p__Patescibacteriota; c__Saccharimonadia; o__Saccharimonadales; f__Saccharimonadaceae; g__Saccharimonas; s__Saccharimonas sp020160975	99.8	0.36	1	1	2	1	20	971550	971550	0.5	1018
	GCA_030253535.1	Candidatus Saccharimonadaceae bacterium ML1	d__Bacteria; p__Candidatus Saccharibacteria; c__Candidatus Saccharimonadia; o__Candidatus Saccharimonadales; f__Candidatus Saccharimonadaceae; g__; s__	d__Bacteria; p__Patescibacteriota; c__Saccharimonadia; o__Saccharimonadales; f__Saccharimonadaceae; g__Saccharimonas; s__Saccharimonas sp905371715	98.94	0.63	1	1	1	1	20	864133	864133	0.49	861
	GCA_963530635.1	uncultured Candidatus Saccharibacteria bacterium	d__Bacteria; p__Candidatus Saccharibacteria; c__; o__; f__; g__; s__	d__Bacteria; p__Patescibacteriota; c__Saccharimonadia; o__Saccharimonadales; f__Saccharimonadaceae; g__Saccharimonas; s__Saccharimonas sp963530635	98.98	0.31	1	1	1	1	20	1002849	1002849	0.52	977
	GCA_016700315.1	Candidatus Saccharibacteria bacterium	d__Bacteria; p__Candidatus Saccharibacteria; c__; o__; f__; g__; s__	d__Bacteria; p__Patescibacteriota; c__Saccharimonadia; o__Saccharimonadales; f__SZUA-47; g__GCA-016700315; s__GCA-016700315 sp016700315	97.1	0	1	1	1	1	19	988272	988272	0.45	1023
+	GCA_025273655.1	Candidatus Mycosynbacter amalyticus	d__Bacteria; p__Candidatus Saccharibacteria; c__; o__; f__; g__Candidatus Mycosynbacter; s__Candidatus Mycosynbacter amalyticus	d__Bacteria; p__Patescibacteriota; c__Saccharimonadia; o__Saccharimonadales; f__UBA10027; g__Mycosynbacter; s__Mycosynbacter amalyticus	99.93	0.11	1	1	1	1	20	1081308	1081308	0.5	1154
	GCA_036405235.1	Candidatus Saccharimonadales bacterium	d__Bacteria; p__Candidatus Saccharibacteria; c__Candidatus Saccharimonadia; o__Candidatus Saccharimonadales; f__; g__; s__	d__Bacteria; p__Patescibacteriota; c__Saccharimonadia; o__Saccharimonadales; f__UBA1020; g__JASLCR01; s__JASLCR01 sp036405235	99.99	0.14	1	1	0	1	19	898248	898248	0.46	947
	GCA_000503915.1	Candidatus Saccharibacteria bacterium RAAC3_TM7_1	d__Bacteria; p__Candidatus Saccharibacteria; c__; o__; f__; g__; s__	d__Bacteria; p__Patescibacteriota; c__Saccharimonadia; o__Saccharimonadales; f__UBA1020; g__UBA1020; s__UBA1020 sp000503915	99.71	0.25	1	1	1	1	18	845464	845464	0.49	921
+	GCA_004100325.1	Candidatus Microsaccharimonas sossegonensis	d__Bacteria; p__Candidatus Saccharibacteria; c__Candidatus Saccharimonadia; o__Candidatus Saccharimonadales; f__Candidatus Saccharimonadaceae; g__Candidatus Microsaccharimonas; s__Candidatus Microsaccharimonas sossegonensis	d__Bacteria; p__Patescibacteriota; c__Saccharimonadia; o__Saccharimonadales; f__UBA1547; g__Microsaccharimonas; s__Microsaccharimonas sossegonensis	97.43	0.05	6	1	2	1	20	795961	809903	0.46	841
	GCA_001897295.1	Candidatus Saccharibacteria bacterium 49-20	d__Bacteria; p__Candidatus Saccharibacteria; c__; o__; f__; g__; s__	d__Bacteria; p__Patescibacteriota; c__Saccharimonadia; o__Saccharimonadales; f__UBA1547; g__Microsaccharimonas; s__Microsaccharimonas sp001897295	98.28	0.04	1	2	1	1	20	904897	904897	0.5	933
	GCA_001897305.1	Candidatus Saccharibacteria bacterium 47-87	d__Bacteria; p__Candidatus Saccharibacteria; c__; o__; f__; g__; s__	d__Bacteria; p__Patescibacteriota; c__Saccharimonadia; o__Saccharimonadales; f__UBA1547; g__Microsaccharimonas; s__Microsaccharimonas sp001897305	99.02	0.1	1	1	1	1	20	900471	900471	0.47	918
	GCA_023432445.1	Candidatus Parcubacteria bacterium	d__Bacteria; p__Candidatus Parcubacteria; c__; o__; f__; g__; s__	d__Bacteria; p__Patescibacteriota; c__Saccharimonadia; o__Saccharimonadales; f__UBA1547; g__Microsaccharimonas; s__Microsaccharimonas sp023432445	98.53	0.03	1	1	1	1	20	645400	645400	0.49	659
+	GCA_025349965.1	Candidatus Saccharibacteria bacterium TM7i	d__Bacteria; p__Candidatus Saccharibacteria; c__; o__; f__; g__; s__	d__Bacteria; p__Patescibacteriota; c__Saccharimonadia; o__Saccharimonadales; f__UBA1547; g__Microsaccharimonas; s__Microsaccharimonas sp025349965	93.67	0.07	1	1	1	1	20	780698	780698	0.48	782
	GCA_948288625.1	uncultured Candidatus Saccharibacteria bacterium	d__Bacteria; p__Candidatus Saccharibacteria; c__; o__; f__; g__; s__	d__Bacteria; p__Patescibacteriota; c__Saccharimonadia; o__Saccharimonadales; f__UBA1547; g__Microsaccharimonas; s__Microsaccharimonas sp948288625	97.3	0	1	1	1	1	20	926386	926386	0.47	974
	GCA_023898645.1	Candidatus Nomurabacteria bacterium	d__Bacteria; p__Candidatus Nomurabacteria; c__; o__; f__; g__; s__	d__Bacteria; p__Patescibacteriota; c__Saccharimonadia; o__Saccharimonadales; f__UBA2112; g__UBA2112; s__UBA2112 sp023898645	99.98	0.04	1	1	1	1	20	1134346	1134346	0.47	1153
	GCA_036568905.1	Candidatus Saccharimonadales bacterium	d__Bacteria; p__Candidatus Saccharibacteria; c__Candidatus Saccharimonadia; o__Candidatus Saccharimonadales; f__; g__; s__	d__Bacteria; p__Patescibacteriota; c__Saccharimonadia; o__Saccharimonadales; f__UBA4665; g__DATCRQ01; s__DATCRQ01 sp036568905	98.25	0.01	1	1	1	1	20	979712	979712	0.54	1033
	GCA_016699955.1	Candidatus Saccharibacteria bacterium	d__Bacteria; p__Candidatus Saccharibacteria; c__; o__; f__; g__; s__	d__Bacteria; p__Patescibacteriota; c__Saccharimonadia; o__Saccharimonadales; f__UBA4665; g__JAGXIT01; s__JAGXIT01 sp016699955	98.8	0.16	1	1	1	1	20	1211496	1211496	0.48	1261
	GCA_016700375.1	Candidatus Saccharibacteria bacterium	d__Bacteria; p__Candidatus Saccharibacteria; c__; o__; f__; g__; s__	d__Bacteria; p__Patescibacteriota; c__Saccharimonadia; o__Saccharimonadales; f__UBA4665; g__JAGXIT01; s__JAGXIT01 sp016700375	98.53	0.66	1	1	1	1	19	1256494	1256494	0.5	1295
+	GCA_041649215.1	Candidatus Saccharimonadales bacterium	d__Bacteria; p__Candidatus Saccharibacteria; c__Candidatus Saccharimonadia; o__Candidatus Saccharimonadales; f__; g__; s__	d__Bacteria; p__Patescibacteriota; c__Saccharimonadia; o__Saccharimonadales; f__UBA4665; g__JBAZNN01; s__JBAZNN01 sp041649215	99.98	0.11	1	1	1	1	20	805326	805326	0.5	858
	GCA_002952755.1	Candidatus Saccharibacteria bacterium YM_S32_TM7_50_20	d__Bacteria; p__Candidatus Saccharibacteria; c__; o__; f__; g__; s__	d__Bacteria; p__Patescibacteriota; c__Saccharimonadia; o__Saccharimonadales; f__UBA4665; g__PMNU01; s__PMNU01 sp002952755	98.61	0.81	1	1	1	1	20	1450269	1450269	0.5	1531
	GCA_003516025.1	Candidatus Saccharibacteria bacterium	d__Bacteria; p__Candidatus Saccharibacteria; c__; o__; f__; g__; s__	d__Bacteria; p__Patescibacteriota; c__Saccharimonadia; o__Saccharimonadales; f__UBA4665; g__UBA4665; s__UBA4665 sp003516025	98.46	0.15	1	1	1	1	20	1005782	1005782	0.51	1062
	GCA_016699105.1	bacterium	d__Bacteria; p__; c__; o__; f__; g__; s__	d__Bacteria; p__Patescibacteriota; c__Saccharimonadia; o__UBA4664; f__UBA4664; g__GCA-016699105; s__GCA-016699105 sp016699105	94.07	2.54	1	1	1	0	18	1322297	1322297	0.5	1711
	GCA_025449535.1	Candidatus Saccharimonadia bacterium	d__Bacteria; p__Candidatus Saccharibacteria; c__Candidatus Saccharimonadia; o__; f__; g__; s__	d__Bacteria; p__Patescibacteriota; c__SICC01; o__SICC01; f__SICC01; g__JALYJZ01; s__JALYJZ01 sp025449535	95.11	0.03	1	1	1	1	20	809772	809772	0.63	871
	GCA_040902515.1	Patescibacteria group bacterium	d__Bacteria; p__; c__; o__; f__; g__; s__	d__Bacteria; p__Patescibacteriota; c__SICC01; o__SICC01; f__SICC01; g__JALYJZ01; s__JALYJZ01 sp040902515	97.65	0.92	8	1	0	1	19	638718	827240	0.63	870
	GCA_009694835.1	Patescibacteria group bacterium	d__Bacteria; p__; c__; o__; f__; g__; s__	d__Bacteria; p__Patescibacteriota; c__SICC01; o__SICC01; f__SICC01; g__SICC01; s__SICC01 sp009694835	82.81	0.26	29	1	1	1	18	32066	578258	0.53	639
	GCA_001774395.1	Candidatus Berkelbacteria bacterium RIFCSPLOWO2_01_FULL_50_28	d__Bacteria; p__Candidatus Berkelbacteria; c__; o__; f__; g__; s__	d__Bacteria; p__Patescibacteriota; c__UBA1384; o__2-12-FULL-50-11; f__2-12-FULL-50-11; g__2-12-FULL-50-11; s__2-12-FULL-50-11 sp001774395	92.78	1.13	3	1	2	1	19	629280	850026	0.5	865
+	GCA_016432625.1	Candidatus Berkelbacteria bacterium	d__Bacteria; p__Candidatus Berkelbacteria; c__; o__; f__; g__; s__	d__Bacteria; p__Patescibacteriota; c__UBA1384; o__2-12-FULL-50-11; f__2-12-FULL-50-11; g__GCA-016432625; s__GCA-016432625 sp016432625	95.36	0.01	1	1	1	1	20	768650	768650	0.51	802
	GCA_037131105.1	bacterium	d__Bacteria; p__; c__; o__; f__; g__; s__	d__Bacteria; p__Patescibacteriota; c__UBA1384; o__CAILIB01; f__CAILIB01; g__JAJFBK01; s__JAJFBK01 sp037131105	94.63	0.2	59	5	19	2	20	949156	1308860	0.54	1362
	GCA_041660565.1	Patescibacteria group bacterium	d__Bacteria; p__; c__; o__; f__; g__; s__	d__Bacteria; p__Patescibacteriota; c__UBA1384; o__CAJBMM01; f__CAJBMM01; g__JBAZWC01; s__JBAZWC01 sp041660565	100	0.1	8	1	1	1	20	516109	941055	0.45	956
	GCA_035288465.1	Patescibacteria group bacterium	d__Bacteria; p__; c__; o__; f__; g__; s__	d__Bacteria; p__Patescibacteriota; c__UBA1384; o__DATEAH01; f__DATEAH01; g__DATEAH01; s__DATEAH01 sp035288465	97.25	0.31	11	1	1	1	19	116583	751499	0.38	764
	GCA_007376535.1	Candidatus Berkelbacteria bacterium Licking1014_7	d__Bacteria; p__Candidatus Berkelbacteria; c__; o__; f__; g__; s__	d__Bacteria; p__Patescibacteriota; c__UBA1384; o__GWA2-35-9; f__CG2-30-39-44; g__VMGK01; s__VMGK01 sp007376535	93.69	0.12	41	1	2	1	20	33061	806358	0.4	817
	GCA_016187225.1	Candidatus Berkelbacteria bacterium	d__Bacteria; p__Candidatus Berkelbacteria; c__; o__; f__; g__; s__	d__Bacteria; p__Patescibacteriota; c__UBA1384; o__JACPKC01; f__JACPKC01; g__JACPKC01; s__JACPKC01 sp016187225	99.37	0.68	12	2	3	2	20	161004	835294	0.48	865
	GCA_041665085.1	Patescibacteria group bacterium	d__Bacteria; p__; c__; o__; f__; g__; s__	d__Bacteria; p__Patescibacteriota; c__UBA1384; o__JBAYJO01; f__JBAYJO01; g__JBAYJO01; s__JBAYJO01 sp041665085	98.01	1.14	31	1	1	1	19	99560	887721	0.35	880
	GCA_038206475.1	Patescibacteria group bacterium	d__Bacteria; p__; c__; o__; f__; g__; s__	d__Bacteria; p__Patescibacteriota; c__UBA1384; o__JBBRAU01; f__JBBRAU01; g__JBBRAU01; s__JBBRAU01 sp038206475	97.44	0	13	1	2	1	20	83225	730669	0.54	744
	GCA_041666185.1	Patescibacteria group bacterium	d__Bacteria; p__; c__; o__; f__; g__; s__	d__Bacteria; p__Patescibacteriota; c__UBA1384; o__UBA12157; f__JAENIV01; g__JAMCZU01; s__JAMCZU01 sp041666185	94.06	3.9	20	1	1	1	20	58498	863532	0.36	908
	GCA_903877885.1	uncultured Candidatus Berkelbacteria bacterium	d__Bacteria; p__Candidatus Berkelbacteria; c__; o__; f__; g__; s__	d__Bacteria; p__Patescibacteriota; c__UBA1384; o__UBA12157; f__UBA12157; g__CAIRFN01; s__CAIRFN01 sp903877885	99.13	0.77	13	1	1	1	19	88438	1006725	0.38	1048
+	GCA_001029735.1	Berkelbacteria bacterium GW2011_GWE1_39_12	d__Bacteria; p__Candidatus Berkelbacteria; c__; o__; f__; g__; s__	d__Bacteria; p__Patescibacteriota; c__UBA1384; o__UBA12157; f__UBA12157; g__GWE1-39-12; s__GWE1-39-12 sp001029735	99.96	0.6	1	1	1	1	19	915059	915059	0.39	997
	GCA_029865605.1	Candidatus Berkelbacteria bacterium	d__Bacteria; p__Candidatus Berkelbacteria; c__; o__; f__; g__; s__	d__Bacteria; p__Patescibacteriota; c__UBA1384; o__UBA1384; f__DTJR01; g__JAOUGE01; s__JAOUGE01 sp029865605	91.75	0.09	22	1	3	3	20	67279	794328	0.45	825
	GCA_026397175.1	Candidatus Berkelbacteria bacterium	d__Bacteria; p__Candidatus Berkelbacteria; c__; o__; f__; g__; s__	d__Bacteria; p__Patescibacteriota; c__UBA1384; o__UBA1384; f__DTJR01; g__JAPLVK01; s__JAPLVK01 sp026397175	93.14	0.72	27	1	1	1	20	75179	1009515	0.42	1027
	GCA_030647355.1	bacterium	d__Bacteria; p__; c__; o__; f__; g__; s__	d__Bacteria; p__Patescibacteriota; c__UBA1384; o__VFKW01; f__VFKW01; g__JAUSIS01; s__JAUSIS01 sp030647355	100	0.06	14	1	1	1	19	241868	1043298	0.41	1078
	GCA_041649155.1	Patescibacteria group bacterium	d__Bacteria; p__; c__; o__; f__; g__; s__	d__Bacteria; p__Patescibacteriota; c__UBA1384; o__XYA2-FULL-43-10; f__1-14-0-10-43-13; g__JAMCZZ01; s__JAMCZZ01 sp041649155	99.47	1.87	6	1	1	1	20	798787	989589	0.38	991
	GCA_041671645.1	Patescibacteria group bacterium	d__Bacteria; p__; c__; o__; f__; g__; s__	d__Bacteria; p__Patescibacteriota; c__UBA1384; o__XYA2-FULL-43-10; f__1-14-0-10-43-13; g__JBAZBD01; s__JBAZBD01 sp041671645	95.44	0.19	2	1	1	1	20	867751	912210	0.45	899
	GCA_041674405.1	Patescibacteria group bacterium	d__Bacteria; p__; c__; o__; f__; g__; s__	d__Bacteria; p__Patescibacteriota; c__UBA1384; o__XYA2-FULL-43-10; f__XYA2-FULL-43-10; g__JBAYVT01; s__JBAYVT01 sp041674405	98.64	0.45	7	1	1	1	20	151989	929371	0.42	908
+	GCA_943354835.1	candidate division WWE3 bacterium	d__Bacteria; p__candidate division WWE3; c__; o__; f__; g__; s__	d__Bacteria; p__Patescibacteriota; c__WWE3; o__2-01-FULL-39-13; f__2-01-FULL-39-13; g__GCA-002789015; s__GCA-002789015 sp943354835	100	0.21	8	1	1	0	20	181390	884255	0.35	946
	GCA_009995545.1	bacterium	d__Bacteria; p__; c__; o__; f__; g__; s__	d__Bacteria; p__Patescibacteriota; c__WWE3; o__2-01-FULL-39-13; f__JAACPI01; g__JAACPI01; s__JAACPI01 sp009995545	92.4	0.48	16	1	1	1	19	92328	872093	0.35	890
	GCA_026396615.1	candidate division WWE3 bacterium	d__Bacteria; p__candidate division WWE3; c__; o__; f__; g__; s__	d__Bacteria; p__Patescibacteriota; c__WWE3; o__JAPLWK01; f__JAPLWK01; g__JAPLWK01; s__JAPLWK01 sp026396615	97.25	0.02	12	2	1	0	20	200826	825990	0.43	905
	GCA_034659915.1	Patescibacteria group bacterium	d__Bacteria; p__; c__; o__; f__; g__; s__	d__Bacteria; p__Patescibacteriota; c__WWE3; o__JAUXAW01; f__JAYEID01; g__JAYEID01; s__JAYEID01 sp034659915	95.35	0.23	26	2	1	1	19	68340	805967	0.41	778
	GCA_001772615.1	candidate division WWE3 bacterium RIFCSPHIGHO2_01_FULL_40_23	d__Bacteria; p__candidate division WWE3; c__; o__; f__; g__; s__	d__Bacteria; p__Patescibacteriota; c__WWE3; o__UBA101185; f__2-01-FULL-41-18; g__2-01-FULL-41-18; s__2-01-FULL-41-18 sp001772615	98.36	0.3	8	2	1	1	20	258503	1009847	0.4	1030
+	GCA_001773215.1	candidate division WWE3 bacterium RIFOXYC1_FULL_40_10	d__Bacteria; p__candidate division WWE3; c__; o__; f__; g__; s__	d__Bacteria; p__Patescibacteriota; c__WWE3; o__UBA101185; f__UBA10185; g__OXYB2-FULL-41-6; s__OXYB2-FULL-41-6 sp001773215	94.5	0.58	1	1	1	1	20	897158	897158	0.4	948
	GCA_000503835.1	candidate division WWE3 bacterium RAAC2_WWE3_1	d__Bacteria; p__candidate division WWE3; c__; o__; f__; g__; s__	d__Bacteria; p__Patescibacteriota; c__WWE3; o__UBA101185; f__UBA10185; g__UBA8498; s__UBA8498 sp000503835	99.15	0.94	1	1	1	1	19	878109	878109	0.43	873
	GCA_014729135.1	candidate division WWE3 bacterium	d__Bacteria; p__candidate division WWE3; c__; o__; f__; g__; s__	d__Bacteria; p__Patescibacteriota; c__WWE3; o__UBA101185; f__UBA10185; g__WJKK01; s__WJKK01 sp014729135	95.75	1.28	1	2	1	0	20	864248	864248	0.41	830

## Sheet: Table S5
Table S5. Source dataset used to generate Figure 4, including processed numerical values and MAG accessions.
Accession	Glycolysis	Pentose phosphate pathway	TCA cycle	Reductive TCA cycle	Reductive pentose phosphate cycle (Calvin cycle)	Complex I NADH:quinone oxidoreductase, prokaryotes	Complex II Succinate dehydrogenase, prokaryotes	Complex III Cytochrome bc1 complex	Complex III Cytochrome bc1 complex respiratory unit	Complex III Cytochrome bd ubiquinol oxidase	Complex IV Cytochrome bd ubiquinol oxidase	Complex IV Cytochrome c oxidase, cbb3-type	Complex IV Cytochrome aa3-600 menaquinol oxidase	Complex IV Cytochrome c oxidase	Complex IV Cytochrome c oxidase, prokaryotes	Complex IV Cytochrome o ubiquinol oxidase	Complex V F-type ATPase	Complex V V/A-type ATPase	phosphate butyryltransferase	butyrate kinase	propionate kinase	propionate CoA-transferase	acetate kinase	acetate-CoA ligase	acetyl-CoA hydrolase	D-Lactate dehydrogenase	L-Lactate dehydrogenase	pyruvate dehydrogenase	2-oxoglutarate/2-oxoacid ferredoxin oxidoreductase subunit alpha	formate C-acetyltransferase	ComEC	ComEA	aminoacid	phospholipid	peptidoglycan	purine	pyrimidine	T4P	flaggeler
GCA_021414205.1	0.777778	0.571429	0	0	0.636364	0	0	0	0	0	0	0	0	0	0	0	0	0	0	0	0	0	0	0	0	0	0	0	0	0	1	0	0.2	0	0.5	0.25	0	1	0
GCA_030647555.1	0.777778	0.428571	0	0	0.636364	0	0	0	0	0	0	0	0	0	0	0	0.875	0	0	0	0	0	0	0	0	1	0	0	0	0	1	0	0.15	0	0.62	0.25	0.33	1	0
GCA_001029735.1	0.777778	0.142857	0.125	0.2	0.363636	0	0	0	0	0	0	0	0	0	0	0	0.875	0	0	0	0	0	0	0	0	0	0	0	1	0	1	1	0.15	0	1	0.25	0.33	0.875	0
GCA_016432625.1	0.666667	0.285714	0	0.1	0.545455	0	0	0	0	0	0	0	0	0	0	0	0	0	0	0	0	0	0	0	0	1	0	0	0	0	1	1	0.2	0.125	0.88	0.38	0.67	1	0
GCA_000995065.1	0.777778	0.142857	0.125	0.2	0.363636	0	0	0	0	0	0	0	0	0	0	0	0.875	0	0	0	0	0	0	0	0	0	0	0	1	0	1	0	0.2	0.125	0.75	0.12	0.67	1	0
GCA_001771135.1	0.666667	0.142857	0.125	0.2	0.272727	0	0	0	0	0	0	0	0	0	0	0	0.875	0	0	0	0	0	0	0	0	0	0	0	1	0	1	1	0.275	0	0.88	0.12	0	0.875	0
GCA_002792735.1	0.555556	0.142857	0	0.2	0.363636	0	0	0	0	0	0	0	0	0	0	0	0.875	0	0	0	0	0	0	0	0	0	0	0	0	0	1	1	0.1	0.125	0.88	0.25	0.33	1	0
GCA_016699995.1	0.777778	0.285714	0.125	0	0.545455	0	0	0	0	0	0	0	0	0	0	0	0.875	0	0	0	0	0	0	0	0	0	0	0	0	0	1	0	0.1	0	0.62	0.12	0.33	1	0
GCA_037200925.1	0.666667	0.571429	0	0	0.545455	0	0	0	0	0	0	0	0	0.0666667	0	1	0.875	0	0	0	0	0	0	0	0	0	0	0	0	0	1	0	0.15	0	0.75	0.5	0.33	1	0
GCA_002840365.1	0.333333	0	0.125	0.1	0.0909091	0	0	0	0	0	0	0	0	0	0	0	0	0	0	0	0	0	0	0	0	0	0	0	1	0	1	1	0.15	0	0.38	0	0	1	0
GCA_016699595.1	0.444444	0.142857	0.125	0.1	0.181818	0	0	0	0	0	0	0	0	0	0	0	0	0	0	0	0	0	0	0	0	0	0	0	1	0	1	1	0.1	0	0.62	0	0.33	0.875	0
GCA_023038255.1	0.777778	1	0.125	0.1	0.545455	0	0	0	0	0	0	0	0	0	0	0	0.875	0.666667	0	0	0	0	0	0	0	0	0	0	1	0	1	0	0.2	0	0.62	0	0.67	0.875	0
GCA_038078855.1	0.777778	1	0.125	0.2	0.727273	0	0	0	0	0	0	0	0	0	0	0	0.625	0	0	0	0	0	1	0	0	0	0	0	1	0	1	0	0.2291	0	0.88	0.75	0.67	1	0
GCA_963663305.1	0.777778	0.857143	0	0	0.454545	0	0	0	0	0	0	0	0	0	0	0	0	0.888889	0	0	0	0	0	0	0	0	1	0	0	0	1	0	0.35	0	0.88	0.12	0.67	0.875	0
GCA_963664295.1	0.777778	0.571429	0.125	0.3	0.727273	0	0	0	0	0	0	0	0	0	0	0	0	1	0	0	0	0	0	0	0	0	0	0	0	1	1	0	0.533	0	0.75	0.88	0.67	1	0
GCA_963677105.1	0.777778	0.285714	0	0.1	0.636364	0	0	0	0	0	0	0	0	0	0	0	0	0.666667	0	0	0	0	1	0	0	0	1	0	0	0	1	0	0.25	0	0.75	1	0.67	1	0
GCA_001007975.1	0.333333	0	0.125	0.1	0	0	0	0	0	0	0	0	0	0	0	0	0.25	0	0	0	0	0	0	0	0	0	0	0	0	0	1	0	0.1	0	0.5	0	0	0.875	0
GCA_003260345.1	0.111111	0	0.125	0.1	0	0	0	0	0	0	0	0	0	0	0	0	0.375	0	0	0	0	0	0	0	0	0	0	0	1	0	1	0	0.1	0	0.12	0	0	0.875	0
GCA_021057185.1	0	0	0	0	0	0	0	0	0	0	0	0	0	0	0	0	0.375	0.111111	0	0	0	0	0	0	0	0	0	0	0	0	1	0	0.15	0	0.25	0	0	1	0
GCA_018420025.1	0.333333	0.142857	0	0	0	0	0	0	0	0	0	0	0	0	0	0	0.25	0	0	0	0	0	0	0	0	0	0	0	0	0	1	0	0.15	0.125	0.38	0.12	0	0.625	0
GCA_024635475.1	0.111111	0.285714	0.125	0.1	0	0	0	0	0	0	0	0	0	0	0	0	0.375	0	0	0	0	0	0	0	0	0	0	0	1	0	1	0	0.275	0	0.5	0	0	1	0
GCA_001029795.1	0.111111	0.142857	0	0	0	0	0	0	0	0	0	0	0	0	0	0	0	0	0	0	0	0	0	0	0	0	0	0	0	0	1	1	0.1	0	0.75	0.25	0	0	0
GCA_001771185.1	0.111111	0.142857	0	0	0	0	0	0	0	0	0	0	0	0	0	0	0	0	0	0	0	0	0	0	0	0	0	0	0	0	1	1	0.1	0	0.62	0	0	0	0
GCA_001029675.1	0.777778	0.428571	0.125	0.2	0.545455	0	0	0	0	0	0	0	0	0	0	0	0.875	0	0	0	0	0	0	0	0	0	0	0	1	0	1	1	0.275	0.125	0.62	0.12	0.67	1	0
GCA_001773695.1	0.555556	0.285714	0	0.1	0.272727	0	0	0	0	0	0	0	0	0	0	0	0.25	0	0	0	0	0	0	0	0	0	0	0	0	0	1	1	0.1	0	0.62	0	0	1	0
GCA_001774685.1	0.555556	0.285714	0	0.1	0.272727	0	0	0	0	0	0	0	0	0	0	0	0	0	0	0	0	0	0	0	0	0	0	0	0	0	1	1	0	0	0.5	0	0	1	0
GCA_001775055.1	0.666667	0.714286	0.125	0.2	0.545455	0	0	0	0	0	0	0	0	0	0	0	0.875	0	0	0	0	0	0	0	0	0	0	0	1	0	1	1	0.1	0	0.88	0.88	0.67	1	0
GCA_001816585.1	0.666667	0.285714	0.125	0.2	0.454545	0	0	0	0	0	0	0	0	0	0	0	0.875	0	0	0	0	0	0	0	0	0	0	0	1	0	1	1	0.1	0	0.88	0.12	0	1	0
GCA_002788855.1	0.666667	0.714286	0.125	0.2	0.727273	0	0	0	0	0	0	0	0	0	0	0	0.875	0	0	0	0	0	1	0	0	0	0	0	1	0	1	1	0.1	0	0.75	0.75	0.67	1	0
GCA_009936135.1	0.666667	0.285714	0.125	0.2	0.272727	0	0	0	0	0	0	0	0	0	0	0	0	0	0	0	0	0	0	0	0	0	0	0	1	0	1	1	0	0	0.25	0	0	1	0
GCA_016183565.1	0.444444	0.142857	0	0.1	0.0909091	0	0	0	0	0	0	0	0	0	0	0	0.125	0	0	0	0	0	0	0	0	0	0	0	0	0	1	1	0.15	0	0.88	0.12	0.33	1	0
GCA_016186795.1	0.555556	0.571429	0.125	0.2	0.363636	0	0	0	0	0	0	0	0	0	0	0	0.875	0	0	0	0	0	0	0	0	0	0	0	1	0	1	1	0.608	0	0.62	0.75	0.67	1	0
GCA_016432425.1	0.333333	0.428571	0	0	0.454545	0	0	0	0	0	0	0	0	0	0	0	0	0	0	0	0	0	0	0	0	0	0	0	0	0	1	1	0.1	0	0.62	0	0.33	1	0
GCA_016700095.1	0.777778	0.285714	0	0.1	0.454545	0	0	0	0	0	0	0	0	0	0	0	0.75	0	0	0	0	0	0	0	0	0	0	0	0	0	1	1	0.1	0	0.88	0	0.33	1	0
GCA_016700135.1	0.888889	0.714286	0.125	0.2	0.363636	0	0	0	0	0	0	0	0	0	0	0	0.75	0	0	0	0	0	0	0	0	0	0	0	1	0	1	1	0.383	0	0.62	0.12	0.67	1	0
GCA_016861085.1	0.777778	0.285714	0.125	0.1	0.454545	0	0	0	0	0	0	0	0	0	0	0	0.875	0	0	0	0	0	0	0	0	0	1	0	1	1	1	1	0.1791	0	0.75	0.12	0.33	1	0
GCA_020059745.1	0.555556	0.285714	0.125	0.2	0.272727	0	0	0	0	0	0	0	0	0	0	0	0	0	0	0	0	0	0	0	0	0	0	0	1	0	1	1	0.1	0	0.62	0	0	1	0
GCA_026004395.1	0.777778	0.714286	0.125	0.2	0.454545	0	0	0	0	0	0	0	0	0	0	0	0.875	0	0	0	0	0	0	0	0	1	0	0	1	0	1	1	0.1791	0	0.88	0	0	1	0
GCA_040876265.1	0.555556	0.571429	0.25	0.3	0.545455	0	0	0	0	0	0	0	0	0	0	0	0.875	0	0	0	0	0	0	0	0	0	0	0	0	0	1	1	0.15	0	0.88	0.25	0.33	1	0
GCA_041661765.1	0.666667	0.142857	0.125	0.2	0.454545	0	0	0	0	0	0	0	0	0	0	0	0.5	0	0	1	0	0	0	0	0	0	0	0	1	1	1	1	0.1	0.125	0.5	0.12	0.33	1	0
GCA_001793855.1	0.444444	0.428571	0	0	0.363636	0	0	0	0	0	0	0	0	0	0	0	0	0	0	0	0	0	0	0	0	0	0	0	0	0	1	1	0.15	0	0.75	0.12	0	1	0
GCA_001817215.1	0.555556	0.142857	0	0.1	0.454545	0	0	0	0	0	0	0	0	0	0	0	0	0	0	0	0	0	0	0	0	1	0	0	0	0	1	0	0	0	0.38	0	0.33	1	0
GCA_001822815.1	0.444444	0.285714	0	0	0.272727	0	0	0	0	0	0	0	0	0	0	0	0.875	0	0	0	0	0	0	0	0	0	0	0	0	0	1	0	0.1	0	0.75	0.25	0	1	0
GCA_001823535.1	0.555556	0.428571	0	0	0.545455	0	0	0	0	0	0	0	0	0.0666667	0	1	0.75	0	0	0	0	0	1	0	0	0	0	0	0	0	1	0	0.05	0	0.75	0	0	1	0
GCA_001824295.1	0.333333	0.142857	0	0	0.363636	0	0	0	0	0	0	0	0	0	0	0	0	0	0	0	0	0	1	0	0	0	0	0	0	0	1	0	0.2	0.125	0.38	0	0.33	1	0
GCA_002771515.1	0.333333	0.571429	0.125	0.1	0.545455	0	0	0	0	0	0	0	0	0	0	0	0.75	0	0	0	0	0	0	0	0	1	0	0	1	0	1	0	0.15	0	0.5	0.12	0	1	0
GCA_002773495.1	0.444444	0.142857	0	0.1	0.0909091	0	0	0	0	0	0	0	0	0	0	0	0	0.444444	0	0	0	0	0	0	0	0	0	0	0	0	1	0	0.15	0	0.62	0	0	1	0
GCA_002792165.1	0.444444	0.285714	0	0.1	0.454545	0	0	0	0	0	0	0	0	0	0	0	0	0	0	0	0	0	0	0	0	0	0	0	0	0	1	0	0.0291	0	0.5	0	0	0.875	0
GCA_002793915.1	0.555556	0.571429	0	0	0.454545	0	0	0	0	0	0	0	0	0	0	0	0.75	0	0	0	0	0	0	0	0	1	0	0	0	0	1	0	0.1	0	0.75	0	0.33	1	0
GCA_003455995.1	0.444444	0.428571	0	0	0.454545	0	0	0	0	0	0	0	0	0	0	0	0	0	0	0	0	0	1	0	0	0	0	0	0	0	0	0	0	0	0.5	0.12	0.33	0.5	0
GCA_016176525.1	0.555556	0.714286	0.25	0.1	0.545455	0	0	0	0	0	0	0	0	0	0	0	0	0	0	0	0	0	0	0	0	0	0	0	0	0	1	0	0.1	0	0.62	0.12	0.33	1	0
GCA_016185525.1	0.555556	0.428571	0	0	0.636364	0	0	0	0	0	0	0	0	0	0	0	0	0	0	0	0	0	0	0	0	0	0	0	0	0	1	1	0.1	0	0.62	0.12	0	1	0
GCA_016186115.1	0.444444	0.714286	0.125	0.1	0.545455	0	0	0	0	0	0	0	0	0	0	0	0.75	0	0	0	0	0	0	0	0	0	0	0	0	0	1	0	0.1	0	0.62	0.12	0	1	0
GCA_022530585.1	0.444444	0	0	0.1	0.181818	0	0	0	0	0	0	0	0	0	0	0	0.625	0	0	0	0	0	0	0	0	0	0	0	0	0	1	0	0.2	0.125	0.62	0	0.33	1	0
GCA_016188605.1	0.444444	0.285714	0	0	0.0909091	0	0	0	0	0	0	0	0	0	0	0	0.75	0	0	0	0	0	0	0	0	0	0	0	0	0	1	0	0.2	0	0.62	0.38	0	1	0
GCA_016192685.1	0.555556	0.571429	0	0	0.545455	0	0	0	0	0	0	0	0	0	0	0	0	0	0	0	0	0	0	0	0	0	0	0	0	0	1	0	0.1	0	0.62	0	0	1	0
GCA_016215455.1	0.444444	0.285714	0	0	0.272727	0	0	0	0	0	0	0	0	0	0	0	0	0	0	0	0	0	0	0	0	0	0	0	0	0	1	0	0.15	0	0.25	0.12	0.33	1	0
GCA_016432405.1	0.555556	0.571429	0	0	0.545455	0	0	0	0	0	0	0	0	0	0	0	0	0	0	0	0	0	0	0	0	0	0	0	0	0	1	0	0.15	0.125	0.5	0	0	0.875	0
GCA_016432465.1	0.555556	0.428571	0.125	0	0.545455	0	0	0	0	0	0	0	0	0	0	0	0	0	0	0	0	0	0	0	0	0	0	0	0	0	1	0	0.15	0	1	0.25	0	1	0
GCA_016432485.1	0.555556	0.571429	0	0	0.545455	0	0	0	0	0	0	0	0	0	0	0	0	0	0	0	0	0	0	0	0	0	0	0	0	0	1	0	0.15	0	0.75	0	0	1	0
GCA_016699245.1	0.777778	0.285714	0	0	0.454545	0	0	0	0	0	0	0	0	0	0	0	0.75	0	0	0	0	0	1	0	0	0	0	0	0	0	1	0	0.2	0	0.62	0.12	0	1	0
GCA_016699385.1	0.777778	0.142857	0.125	0.1	0.363636	0	0	0	0	0	0	0	0	0	0	0	0.875	0	0	0	0	0	0	0	0	0	0	0	1	0	1	0	0.15	0	0.88	0.25	0.33	1	0
GCA_016699465.1	0.555556	0.142857	0	0.1	0.454545	0	0	0	0	0	0	0	0	0	0	0	0	0	0	0	0	0	0	0	0	1	0	0	0	0	1	0	0.1	0	0.62	0.12	0.33	1	0
GCA_021414225.1	0.666667	0.142857	0	0	0.454545	0	0	0	0	0	0	0	0	0	0	0	0	0	0	0	0	0	0	0	0	0	0	0	0	0	1	0	0.1791	0	0.62	0	0	1	0
GCA_023244895.1	0.666667	0.285714	0	0.1	0.454545	0	0	0	0	0	0	0	0	0	0	0	0.625	0	0	0	0	0	0	0	0	1	0	0	0	0	1	0	0.1	0	0.75	0	0.33	1	0
GCA_023245155.1	0.777778	0.285714	0	0.1	0.545455	0	0	0	0	0	0	0	0	0	0	0	0.625	0	0	0	0	0	0	0	0	1	0	0	0	0	1	0	0.15	0.125	0.62	0	0	1	0
GCA_023898565.1	0.444444	0.285714	0	0	0.454545	0	0	0	0	0	0	0	0	0	0	0	0.5	0.777778	0	0	0	0	1	0	0	0	0	0	0	0	1	0	0.1	0	0.62	0.12	0	1	0
GCA_026396195.1	0.666667	0.285714	0	0.1	0.636364	0	0	0	0	0	0	0	0	0	0	0	0	0	0	0	0	0	0	0	0	0	0	0	0	0	1	0	0.05	0	0.75	0.5	0	1	0
GCA_027451965.1	0.444444	0.142857	0	0	0.454545	0	0	0	0	0	0	0	0	0	0	0	0.75	0	0	0	0	0	0	0	0	0	0	0	0	0	0	0	0.1	0	0.75	0	0	1	0
GCA_028688325.1	0.444444	0.428571	0	0	0.636364	0	0	0	0	0	0	0	0	0	0	0	0	0	0	0	0	0	0	0	0	0	0	0	0	0	1	0	0.15	0	0.88	0	0	1	0
GCA_030648515.1	0.555556	0.428571	0	0.1	0.636364	0	0	0	0	0	0	0	0	0	0	0	0	0	0	0	0	0	0	0	0	1	0	0	0	0	1	0	0.15	0	0.62	0.25	0.33	1	0
GCA_036987155.1	0.555556	0.142857	0.125	0.2	0.181818	0	0	0	0	0	0	0	0	0	0	0	0.75	0	0	0	0	0	0	0	0	0	0	0	1	0	1	0	0	0.125	0.62	0.12	0	1	0
GCA_036987175.1	0.666667	0.142857	0.125	0.1	0.181818	0	0	0	0	0	0	0	0	0	0	0	0.75	0	0	0	0	0	0	0	0	0	0	0	1	0	1	0	0.05	0.125	0.62	0.12	0	1	0
GCA_001818495.1	0.666667	0.285714	0.125	0.2	0.545455	0	0	0	0	0	0	0	0	0	0	0	0.875	0	0	0	0	0	1	0	0	1	0	0	1	0	1	0	0.15	0.125	0.88	0	0.67	1	0
GCA_012797775.1	0.555556	0.142857	0.125	0.2	0.272727	0	0	0	0	0	0	0	0	0	0	0	0.875	0	0	0	0	0	0	0	0	0	0	0	1	0	1	0	0.15	0	0.75	0.12	0	1	0
GCA_013359225.1	0.777778	0.285714	0	0.1	0.545455	0	0	0	0	0	0	0	0	0	0	0	0.875	0	0	0	0	0	0	0	0	0	1	0	0	0	1	0	0.2666	0	0.88	0.38	0.33	1	0
GCA_016193315.1	0.666667	0.428571	0.125	0.2	0.454545	0	0	0	0	0	0	0	0	0	0	0	0.875	0	0	0	0	0	1	0	0	0	0	0	1	0	1	0	0.1	0.125	1	0	0	1	0
GCA_016699205.1	0.555556	0.142857	0	0	0.363636	0	0	0	0	0	0	0	0	0	0	0	0	0	0	0	0	0	0	0	0	0	0	0	0	0	1	0	0.15	0	0.75	0	0.67	0.5	0
GCA_016699775.1	0.666667	0.142857	0	0.1	0.181818	0	0	0	0	0	0	0	0	0	0	0	0.875	0	0	0	0	0	0	0	0	1	0	0	0	0	1	0	0.1	0	0.75	0	0.33	1	0
GCA_018698735.1	0.777778	0.285714	0.125	0.1	0.545455	0	0	0	0	0	0	0	0	0	0	0	0	0.666667	0	0	0	0	1	0	0	0	0	0	1	0	1	0	0.1	0.125	0.38	0.12	0	1	0
GCA_021648085.1	0.777778	0.285714	0	0.1	0.545455	0	0	0	0	0	0	0	0	0	0	0	0.875	0	0	0	0	0	0	0	0	1	0	0	0	0	1	0	0.1	0	0.5	0.62	0.67	1	0
GCA_037439965.1	0.555556	0.142857	0.125	0.2	0.272727	0	0	0	0	0	0	0	0	0	0	0	0.875	0	0	0	0	0	1	0	0	1	0	0	1	0	1	0	0.1	0	0.88	0.25	0	1	0
GCA_000392435.1	0.555556	0.571429	0.125	0.1	0.545455	0	0	0	0	0.333333	0.333333	0	0	0	0	0	0.75	0	0	0	0	0	1	0	0	0	0	0	0	0	1	0	0.25	0.125	0.75	0	0.33	1	0
GCA_004100325.1	0.555556	0.285714	0.125	0.1	0.545455	0	0	0	0	0	0	0	0	0.0666667	0	1	0.625	0	0	0	0	0	0	0	0	0	0	0	0	0	1	0	0.1	0	0.75	0	0	1	0
GCA_025349965.1	0.555556	0.428571	0.125	0.1	0.636364	0	0	0	0	0	0	0	0	0	0	0	0.75	0	0	0	0	0	0	0	0	0	0	0	0	0	1	0	0.1	0	0.75	0	0	0.875	0
GCA_004136275.1	0.777778	0.285714	0	0	0.545455	0	0	0	0	0	0	0	0	0	0	0	0	0	0	0	0	0	1	0	0	0	1	0	0	0	1	0	0	0.125	0.38	0	0	1	0
GCA_005697565.1	0.777778	0.285714	0	0	0.545455	0	0	0	0	0	0	0	0	0	0	0	0.75	0	0	0	0	0	0	0	0	0	0	0	0	0	1	0	0.2	0	0.75	0	0.33	0.875	0
GCA_037013405.1	0.777778	0.285714	0	0	0.545455	0	0	0	0	0	0	0	0	0	0	0	0.75	0	0	0	0	0	0	0	0	0	0	0	0	0	1	0	0.2	0	0.75	0	0.33	0.875	0
GCA_000803625.1	0.777778	0.285714	0	0	0.545455	0	0	0	0	0	0	0	0	0	0	0	0.625	0	0	0	0	0	0	0	0	0	0	0	0	0	1	0	0.1	0	0.75	0	0.33	0.875	0
GCA_030253515.1	0.777778	0.285714	0	0	0.545455	0	0	0	0	0	0	0	0	0	0	0	0.75	0	0	0	0	0	0	0	0	0	0	0	0	0	1	0	0.2	0	0.75	0	0.33	0.875	0
GCA_015257795.3	0.777778	0.142857	0	0	0.363636	0	0	0	0	0	0	0	0	0	0	0	0	0	0	0	0	0	0	0	0	1	0	0	0	0	1	0	0.1	0	0.75	0	0	0.875	0
GCA_018866205.1	0.666667	0.285714	0	0	0.545455	0	0	0	0	0	0	0	0	0	0	0	0.25	0	0	0	0	0	0	0	0	0	0	0	0	0	1	0	0.1	0	0.38	0	0	1	0
GCA_023898625.1	0.555556	0.285714	0	0	0.545455	0	0	0	0	0	0	0	0	0	0	0	0	0	0	0	0	0	0	0	0	0	0	0	0	0	1	0	0.1	0	0.75	0.25	0	1	0
GCA_025273655.1	0.555556	0.571429	0.125	0.1	0.545455	0	0	0	0	0	0	0	0	0.0666667	0	1	0.75	0	0	0	0	0	0	0	0	0	0	0	0	0	1	0	0.1	0.125	0.75	0	0	1	0
GCA_041649215.1	0.666667	0.714286	0	0.1	0.636364	0	0	0	0	0	0	0	0	0.0666667	0	1	0.75	0	0	0	0	0	0	0	0	1	0	0	0	0	1	0	0.1	0	0.75	0	0.33	1	0
GCA_001773215.1	0.555556	0.142857	0	0.1	0.454545	0	0	0	0	0	0	0	0	0	0	0	0.125	0	0	0	0	0	0	0	0	0	0	0	0	0	1	0	0	0	0.38	0	0	1	0
GCA_943354835.1	0.555556	0.285714	0	0.1	0.272727	0	0	0	0	0	0	0	0	0	0	0	0.5	0	0	0	0	0	0	0	0	1	0	0	0	0	1	0	0.05	0	0.75	0	0.33	1	0

## Sheet: Table S6
Table S6. Raw metabolic annotation output generated by DRAM.
Accession	Glycolysis	Pentose phosphate pathway	TCA cycle	Reductive TCA cycle	Reductive pentose phosphate cycle (Calvin cycle)	Complex I NADH:quinone oxidoreductase, prokaryotes	Complex II Succinate dehydrogenase, prokaryotes	Complex III Cytochrome bc1 complex	Complex III Cytochrome bc1 complex respiratory unit	Complex III Cytochrome bd ubiquinol oxidase	Complex IV Cytochrome bd ubiquinol oxidase	Complex IV Cytochrome c oxidase, cbb3-type	Complex IV Cytochrome aa3-600 menaquinol oxidase	Complex IV Cytochrome c oxidase	Complex IV Cytochrome c oxidase, prokaryotes	Complex IV Cytochrome o ubiquinol oxidase	Complex V F-type ATPase	Complex V V/A-type ATPase	phosphate butyryltransferase	butyrate kinase	propionate kinase	propionate CoA-transferase	acetate kinase	acetate-CoA ligase	acetyl-CoA hydrolase	D-Lactate dehydrogenase	L-Lactate dehydrogenase	pyruvate dehydrogenase	2-oxoglutarate/2-oxoacid ferredoxin oxidoreductase subunit alpha	formate C-acetyltransferase	histidine	arginine	lysine	serine	threonine	asparagine	glutamine	cysteine	glycine	proline	alanine	valine	methionine	phenylalanine	isoleucine	leucine	tryptophan	tyrosine	aspartate
GCA_021414205.1	0.777778	0.571429	0	0	0.636364	0	0	0	0	0	0	0	0	0	0	0	0	0	0	0	0	0	0	0	0	0	0	0	0	0	0	0	0	1	1	1	0	0	1	0	0	0	0	0	0	0	0	0	0
GCA_030647555.1	0.777778	0.428571	0	0	0.636364	0	0	0	0	0	0	0	0	0	0	0	0.875	0	0	0	0	0	0	0	0	1	0	0	0	0	0	0	0	1	0	1	0	0	1	0	0	0	0	0	0	0	0	0	0
GCA_001029735.1	0.777778	0.142857	0.125	0.2	0.363636	0	0	0	0	0	0	0	0	0	0	0	0.875	0	0	0	0	0	0	0	0	0	0	0	1	0	0	0	1	1	0	0	0	0	1	0	0	0	0	0	0	0	0	0	0
GCA_016432625.1	0.666667	0.285714	0	0.1	0.545455	0	0	0	0	0	0	0	0	0	0	0	0	0	0	0	0	0	0	0	0	1	0	0	0	0	0	0	0	1	0	0	0	0	1	0	0	0	0	0	0	0	0	0	0
GCA_000995065.1	0.777778	0.142857	0.125	0.2	0.363636	0	0	0	0	0	0	0	0	0	0	0	0.875	0	0	0	0	0	0	0	0	0	0	0	1	0	0	0	0	1	0	0	0	0	1	0	0	0	0	0	0	0	0	0	0
GCA_001771135.1	0.666667	0.142857	0.125	0.2	0.272727	0	0	0	0	0	0	0	0	0	0	0	0.875	0	0	0	0	0	0	0	0	0	0	0	1	0	0	0	0	1	0	0	0	0	1	0	0	0	0	0	0	0	0	0	0
GCA_002792735.1	0.555556	0.142857	0	0.2	0.363636	0	0	0	0	0	0	0	0	0	0	0	0.875	0	0	0	0	0	0	0	0	0	0	0	0	0	0	0	0	1	0	1	1	0	1	0	0	0	0	0	0	0	0	0	0
GCA_016699995.1	0.777778	0.285714	0.125	0	0.545455	0	0	0	0	0	0	0	0	0	0	0	0.875	0	0	0	0	0	0	0	0	0	0	0	0	0	0	0	0	1	0	0	0	0	1	0	0	0	0	0	0	0	0	0	0
GCA_037200925.1	0.666667	0.571429	0	0	0.545455	0	0	0	0	0	0	0	0	0.0666667	0	1	0.875	0	0	0	0	0	0	0	0	0	0	0	0	0	0	0	0	1	0	0	0	0	1	0	0	0	0	0	0	0	0	0	0
GCA_002840365.1	0.333333	0	0.125	0.1	0.0909091	0	0	0	0	0	0	0	0	0	0	0	0	0	0	0	0	0	0	0	0	0	0	0	1	0	0	0	1	1	0	0	0	0	1	0	1	0	0	0	0	0	0	0	0
GCA_016699595.1	0.444444	0.142857	0.125	0.1	0.181818	0	0	0	0	0	0	0	0	0	0	0	0	0	0	0	0	0	0	0	0	0	0	0	1	0	0	0	0	0	0	0	0	0	0	0	0	0	0	0	0	0	0	0	0
GCA_023038255.1	0.777778	1	0.125	0.1	0.545455	0	0	0	0	0	0	0	0	0	0	0	0.875	0.666667	0	0	0	0	0	0	0	0	0	0	1	0	0	0	0	1	0	0	0	0	1	0	0	0.166	0	0	0.166	0.25	0	0	0
GCA_038078855.1	0.777778	1	0.125	0.2	0.727273	0	0	0	0	0	0	0	0	0	0	0	0.625	0	0	0	0	0	1	0	0	0	0	0	1	0	0	0	0	1	0	0	0	0	1	0	0	0	0	1	0	0	0	0	0
GCA_963663305.1	0.777778	0.857143	0	0	0.454545	0	0	0	0	0	0	0	0	0	0	0	0	0.888889	0	0	0	0	0	0	0	0	1	0	0	0	0	0	0	1	0	0	0	0	1	0	0	0	0	0	0	0	0	0	0
GCA_963664295.1	0.777778	0.571429	0.125	0.3	0.727273	0	0	0	0	0	0	0	0	0	0	0	0	1	0	0	0	0	0	0	0	0	0	0	0	1	0	0	0	1	0	0	0	0	1	0	0	0	0	0	0	0	0	0	0
GCA_963677105.1	0.777778	0.285714	0	0.1	0.636364	0	0	0	0	0	0	0	0	0	0	0	0	0.666667	0	0	0	0	1	0	0	0	1	0	0	0	0	0	0	0	0	0	0	0	0	0	0	0	0	0	0	0	0	0	0
GCA_001007975.1	0.333333	0	0.125	0.1	0	0	0	0	0	0	0	0	0	0	0	0	0.25	0	0	0	0	0	0	0	0	0	0	0	0	0	0	0	0	1	0	0	0	0	1	0	0	0	0	0	0	0	0	0	0
GCA_003260345.1	0.111111	0	0.125	0.1	0	0	0	0	0	0	0	0	0	0	0	0	0.375	0	0	0	0	0	0	0	0	0	0	0	1	0	0	0	0	1	0	0	0	0	1	0	0	0	0	0	0	0	0	0	0
GCA_021057185.1	0	0	0	0	0	0	0	0	0	0	0	0	0	0	0	0	0.375	0.111111	0	0	0	0	0	0	0	0	0	0	0	0	0	0	0	1	0	0	0	0	1	0	0	0	0	0	0	0	0	0	0
GCA_018420025.1	0.333333	0.142857	0	0	0	0	0	0	0	0	0	0	0	0	0	0	0.25	0	0	0	0	0	0	0	0	0	0	0	0	0	0	0	0	1	0	0	0	0	1	0	0	0	0	1	0	0	0	0	0
GCA_024635475.1	0.111111	0.285714	0.125	0.1	0	0	0	0	0	0	0	0	0	0	0	0	0.375	0	0	0	0	0	0	0	0	0	0	0	1	0	0	0	0	1	0	1	0	0	1	0	0	0	0	0	0	0	0	0	0
GCA_001029795.1	0.111111	0.142857	0	0	0	0	0	0	0	0	0	0	0	0	0	0	0	0	0	0	0	0	0	0	0	0	0	0	0	0	0	0	0	1	0	1	0	0	1	0	0	0	0	1	0	0	0	0	0
GCA_001771185.1	0.111111	0.142857	0	0	0	0	0	0	0	0	0	0	0	0	0	0	0	0	0	0	0	0	0	0	0	0	0	0	0	0	0	1	0	1	0	0	1	1	1	0	0	0	0	0	0	0	0.5	0	0
GCA_001029675.1	0.777778	0.428571	0.125	0.2	0.545455	0	0	0	0	0	0	0	0	0	0	0	0.875	0	0	0	0	0	0	0	0	0	0	0	1	0	0	1	0	1	0	0	1	0	1	0	0	0	0	0	0	0	0	0	0
GCA_001773695.1	0.555556	0.285714	0	0.1	0.272727	0	0	0	0	0	0	0	0	0	0	0	0.25	0	0	0	0	0	0	0	0	0	0	0	0	0	0	0	0	1	0	0	0	0	1	0	0	0	0	0	0	0	0	0	0
GCA_001774685.1	0.555556	0.285714	0	0.1	0.272727	0	0	0	0	0	0	0	0	0	0	0	0	0	0	0	0	0	0	0	0	0	0	0	0	0	0	0	1	0	0	1	0	0	0	0	0	0	0	0	0	0	0	0	0
GCA_001775055.1	0.666667	0.714286	0.125	0.2	0.545455	0	0	0	0	0	0	0	0	0	0	0	0.875	0	0	0	0	0	0	0	0	0	0	0	1	0	0	0	0	1	0	0	0	1	1	0	0	0	0	1	0	0	0	0	0
GCA_001816585.1	0.666667	0.285714	0.125	0.2	0.454545	0	0	0	0	0	0	0	0	0	0	0	0.875	0	0	0	0	0	0	0	0	0	0	0	1	0	0	0	0	1	0	0	0	0	1	0	0	0	0	0	0	0	0	0	0
GCA_002788855.1	0.666667	0.714286	0.125	0.2	0.727273	0	0	0	0	0	0	0	0	0	0	0	0.875	0	0	0	0	0	1	0	0	0	0	0	1	0	0	0	0	1	0	0	0	0	1	0	0	0	0	0	0	0	0	0	0
GCA_009936135.1	0.666667	0.285714	0.125	0.2	0.272727	0	0	0	0	0	0	0	0	0	0	0	0	0	0	0	0	0	0	0	0	0	0	0	1	0	0	0	0	1	0	0	1	0	1	0	0	0	0	0	0	0	0	0	0
GCA_016183565.1	0.444444	0.142857	0	0.1	0.0909091	0	0	0	0	0	0	0	0	0	0	0	0.125	0	0	0	0	0	0	0	0	0	0	0	0	0	0	0	0	1	0	0	1	0	1	0	0	0	0	0	0	0	0	0	0
GCA_016186795.1	0.555556	0.571429	0.125	0.2	0.363636	0	0	0	0	0	0	0	0	0	0	0	0.875	0	0	0	0	0	0	0	0	0	0	0	1	0	0	0	0	1	0	0	0	0	1	0	0	0	0	0	0	0	0	0	0
GCA_016432425.1	0.333333	0.428571	0	0	0.454545	0	0	0	0	0	0	0	0	0	0	0	0	0	0	0	0	0	0	0	0	0	0	0	0	0	0	0	0	1	0	0	0	0	1	0	0	0.166	0	0	0.166	0.25	0	0	0
GCA_016700095.1	0.777778	0.285714	0	0.1	0.454545	0	0	0	0	0	0	0	0	0	0	0	0.75	0	0	0	0	0	0	0	0	0	0	0	0	0	0	0	0	1	0	1	0	0	1	0	0	0	0	1	0	0	0	0	0
GCA_016700135.1	0.888889	0.714286	0.125	0.2	0.363636	0	0	0	0	0	0	0	0	0	0	0	0.75	0	0	0	0	0	0	0	0	0	0	0	1	0	0	0	0	0	0	0	0	0	0	0	0	0	0	0	0	0	0	0	0
GCA_016861085.1	0.777778	0.285714	0.125	0.1	0.454545	0	0	0	0	0	0	0	0	0	0	0	0.875	0	0	0	0	0	0	0	0	0	1	0	1	1	0	0	0	1	0	1	0	0	1	0	0	0	0	0	0	0	0	0	0
GCA_020059745.1	0.555556	0.285714	0.125	0.2	0.272727	0	0	0	0	0	0	0	0	0	0	0	0	0	0	0	0	0	0	0	0	0	0	0	1	0	0	0	0	1	0	0	0	0	1	0	0	0	0	1	0	0	0	0	0
GCA_026004395.1	0.777778	0.714286	0.125	0.2	0.454545	0	0	0	0	0	0	0	0	0	0	0	0.875	0	0	0	0	0	0	0	0	1	0	0	1	0	0	0	0	1	0	0	0	0	1	0	0	0	0	0	0	0	0	0	0
GCA_040876265.1	0.555556	0.571429	0.25	0.3	0.545455	0	0	0	0	0	0	0	0	0	0	0	0.875	0	0	0	0	0	0	0	0	0	0	0	0	0	0	0	0	1	0	0	0	0	1	0	0	0	0	0	0	0	0	0	0
GCA_041661765.1	0.666667	0.142857	0.125	0.2	0.454545	0	0	0	0	0	0	0	0	0	0	0	0.5	0	0	1	0	0	0	0	0	0	0	0	1	1	0	0	0	1	0	0	0	0	1	0	0	0	0	0	0	0	0	0	0
GCA_001793855.1	0.444444	0.428571	0	0	0.363636	0	0	0	0	0	0	0	0	0	0	0	0	0	0	0	0	0	0	0	0	0	0	0	0	0	0	0	0	1	1	0	0	0	1	0	0	0.166	0	1	0.166	0	0	0	0
GCA_001817215.1	0.555556	0.142857	0	0.1	0.454545	0	0	0	0	0	0	0	0	0	0	0	0	0	0	0	0	0	0	0	0	1	0	0	0	0	0	0	0	1	0	0	0	0	1	0	0	0	0	0	0	0	0	0	0
GCA_001822815.1	0.444444	0.285714	0	0	0.272727	0	0	0	0	0	0	0	0	0	0	0	0.875	0	0	0	0	0	0	0	0	0	0	0	0	0	0	0	0	1	0	0	0	0	1	0	0	0	0	0	0	0	0	0	0
GCA_001823535.1	0.555556	0.428571	0	0	0.545455	0	0	0	0	0	0	0	0	0.0666667	0	1	0.75	0	0	0	0	0	1	0	0	0	0	0	0	0	0	0	1	0	1	0	0	0	1	0	0	0	0	0	0	0	0	0	0
GCA_001824295.1	0.333333	0.142857	0	0	0.363636	0	0	0	0	0	0	0	0	0	0	0	0	0	0	0	0	0	1	0	0	0	0	0	0	0	0	0	0	1	0	0	1	0	1	0	0	0	0	0	0	0	0	0	0
GCA_002771515.1	0.333333	0.571429	0.125	0.1	0.545455	0	0	0	0	0	0	0	0	0	0	0	0.75	0	0	0	0	0	0	0	0	1	0	0	1	0	0	1	0	1	0	0	0	0	1	1	0	0	0	1	0	0	0	0	0
GCA_002773495.1	0.444444	0.142857	0	0.1	0.0909091	0	0	0	0	0	0	0	0	0	0	0	0	0.444444	0	0	0	0	0	0	0	0	0	0	0	0	0	0	0	1	1	0	1	1	1	1	0	0.83	0	1	0.83	1	1	0	0
GCA_002792165.1	0.444444	0.285714	0	0.1	0.454545	0	0	0	0	0	0	0	0	0	0	0	0	0	0	0	0	0	0	0	0	0	0	0	0	0	0	0	0	1	0	1	1	0	1	0	0	0	0	0	0	0	0	0	0
GCA_002793915.1	0.555556	0.571429	0	0	0.454545	0	0	0	0	0	0	0	0	0	0	0	0.75	0	0	0	0	0	0	0	0	1	0	0	0	0	0	0	0	1	1	0	1	0	1	1	1	0.83	0	0	0.83	1	1	0	0
GCA_003455995.1	0.444444	0.428571	0	0	0.454545	0	0	0	0	0	0	0	0	0	0	0	0	0	0	0	0	0	1	0	0	0	0	0	0	0	0	0	0	1	0	0	0	0	1	0	0	0	0	0	0	0	0	0	0
GCA_016176525.1	0.555556	0.714286	0.25	0.1	0.545455	0	0	0	0	0	0	0	0	0	0	0	0	0	0	0	0	0	0	0	0	0	0	0	0	0	0	0	1	1	0	0	1	0	1	0	0	0.166	0	0	0.166	0.25	0	0	0
GCA_016185525.1	0.555556	0.428571	0	0	0.636364	0	0	0	0	0	0	0	0	0	0	0	0	0	0	0	0	0	0	0	0	0	0	0	0	0	0	0	0	1	1	0	0	0	1	0	0	0	0	1	0	0	0	0	0
GCA_016186115.1	0.444444	0.714286	0.125	0.1	0.545455	0	0	0	0	0	0	0	0	0	0	0	0.75	0	0	0	0	0	0	0	0	0	0	0	0	0	0	0	0	1	0	0	0	0	1	0	0	0	0	0	0	0	0	0	0
GCA_022530585.1	0.444444	0	0	0.1	0.181818	0	0	0	0	0	0	0	0	0	0	0	0.625	0	0	0	0	0	0	0	0	0	0	0	0	0	0	0	0	1	0	0	1	1	1	0	0	0	0	0	0	0	0	0	0
GCA_016188605.1	0.444444	0.285714	0	0	0.0909091	0	0	0	0	0	0	0	0	0	0	0	0.75	0	0	0	0	0	0	0	0	0	0	0	0	0	0	0	1	1	0	0	1	0	1	1	0	0	0	1	0	0	1	0	0
GCA_016192685.1	0.555556	0.571429	0	0	0.545455	0	0	0	0	0	0	0	0	0	0	0	0	0	0	0	0	0	0	0	0	0	0	0	0	0	0	1	1	1	0	0	1	0	1	1	0	0.83	0	1	0.83	1	1	0	0
GCA_016215455.1	0.444444	0.285714	0	0	0.272727	0	0	0	0	0	0	0	0	0	0	0	0	0	0	0	0	0	0	0	0	0	0	0	0	0	0	1	0	1	0	0	1	0	1	1	0	0	0	0	0	0	0	0	0
GCA_016432405.1	0.555556	0.571429	0	0	0.545455	0	0	0	0	0	0	0	0	0	0	0	0	0	0	0	0	0	0	0	0	0	0	0	0	0	0	0	0	1	0	0	0	0	1	0	0	0	0	0	0	0	0	0	0
GCA_016432465.1	0.555556	0.428571	0.125	0	0.545455	0	0	0	0	0	0	0	0	0	0	0	0	0	0	0	0	0	0	0	0	0	0	0	0	0	0	0	0	1	0	0	0	0	1	0	0	0	0	0	0	0	0	0	0
GCA_016432485.1	0.555556	0.571429	0	0	0.545455	0	0	0	0	0	0	0	0	0	0	0	0	0	0	0	0	0	0	0	0	0	0	0	0	0	0	0	0	1	0	0	0	0	1	0	0	0	0	0	0	0	0	0	0
GCA_016699245.1	0.777778	0.285714	0	0	0.454545	0	0	0	0	0	0	0	0	0	0	0	0.75	0	0	0	0	0	1	0	0	0	0	0	0	0	0	0	1	1	0	0	0	0	1	1	0	0	0	0	0	0	0	0	0
GCA_016699385.1	0.777778	0.142857	0.125	0.1	0.363636	0	0	0	0	0	0	0	0	0	0	0	0.875	0	0	0	0	0	0	0	0	0	0	0	1	0	0	0	0	0	0	1	0	0	0	0	0	0	0	0	0	0	0	0	0
GCA_016699465.1	0.555556	0.142857	0	0.1	0.454545	0	0	0	0	0	0	0	0	0	0	0	0	0	0	0	0	0	0	0	0	1	0	0	0	0	0	0	0	1	0	1	0	0	1	0	0	0	0	0	0	0	0.5	0	1
GCA_021414225.1	0.666667	0.142857	0	0	0.454545	0	0	0	0	0	0	0	0	0	0	0	0	0	0	0	0	0	0	0	0	0	0	0	0	0	0	0	0	1	0	0	0	0	1	0	0	0	0	0	0	0	0.5	0	0
GCA_023244895.1	0.666667	0.285714	0	0.1	0.454545	0	0	0	0	0	0	0	0	0	0	0	0.625	0	0	0	0	0	0	0	0	1	0	0	0	0	0	0	0	1	0	1	0	0	1	0	0	0	0	0	0	0	0	0	0
GCA_023245155.1	0.777778	0.285714	0	0.1	0.545455	0	0	0	0	0	0	0	0	0	0	0	0.625	0	0	0	0	0	0	0	0	1	0	0	0	0	0	0	0	1	0	0	0	0	1	0	0	0	0	0	0	0	0	0	0
GCA_023898565.1	0.444444	0.285714	0	0	0.454545	0	0	0	0	0	0	0	0	0	0	0	0.5	0.777778	0	0	0	0	1	0	0	0	0	0	0	0	0	0	0	0	0	0	0	0	0	0	0	0	0	0	0	0	0	0	0
GCA_026396195.1	0.666667	0.285714	0	0.1	0.636364	0	0	0	0	0	0	0	0	0	0	0	0	0	0	0	0	0	0	0	0	0	0	0	0	0	0	0	0	1	0	0	0	0	1	0	0	0	0	0	0	0	0	0	0
GCA_027451965.1	0.444444	0.142857	0	0	0.454545	0	0	0	0	0	0	0	0	0	0	0	0.75	0	0	0	0	0	0	0	0	0	0	0	0	0	0	0	0	1	0	0	1	0	1	0	0	0	0	0	0	0	0	0	0
GCA_028688325.1	0.444444	0.428571	0	0	0.636364	0	0	0	0	0	0	0	0	0	0	0	0	0	0	0	0	0	0	0	0	0	0	0	0	0	0	0	0	1	1	1	1	0	1	0	0	0.83	0	0	0.83	0.25	0.5	0	0
GCA_030648515.1	0.555556	0.428571	0	0.1	0.636364	0	0	0	0	0	0	0	0	0	0	0	0	0	0	0	0	0	0	0	0	1	0	0	0	0	0	1	0	1	0	0	0	0	1	0	0	0	0	0	0	0	0	0	0
GCA_036987155.1	0.555556	0.142857	0.125	0.2	0.181818	0	0	0	0	0	0	0	0	0	0	0	0.75	0	0	0	0	0	0	0	0	0	0	0	1	0	1	1	0	1	0	0	1	0	1	0	0	0	0	0	0	0.25	1	0	0
GCA_036987175.1	0.666667	0.142857	0.125	0.1	0.181818	0	0	0	0	0	0	0	0	0	0	0	0.75	0	0	0	0	0	0	0	0	0	0	0	1	0	0	0	0	0	0	0	1	0	0	0	0	0	0	0	0	0	0	0	0
GCA_001818495.1	0.666667	0.285714	0.125	0.2	0.545455	0	0	0	0	0	0	0	0	0	0	0	0.875	0	0	0	0	0	1	0	0	1	0	0	1	0	0	0	0	1	0	1	1	0	1	0	0	0	0	0	0	0	0.5	0	1
GCA_012797775.1	0.555556	0.142857	0.125	0.2	0.272727	0	0	0	0	0	0	0	0	0	0	0	0.875	0	0	0	0	0	0	0	0	0	0	0	1	0	0	0	0	1	0	1	0	0	1	0	0	0	0	0	0	0	0	0	0
GCA_013359225.1	0.777778	0.285714	0	0.1	0.545455	0	0	0	0	0	0	0	0	0	0	0	0.875	0	0	0	0	0	0	0	0	0	1	0	0	0	0	0	0	1	0	0	0	0	1	0	0	0	0	0	0	0	0	0	0
GCA_016193315.1	0.666667	0.428571	0.125	0.2	0.454545	0	0	0	0	0	0	0	0	0	0	0	0.875	0	0	0	0	0	1	0	0	0	0	0	1	0	0	0	0	1	0	1	0	0	1	0	0	0	0	0	0	0	0	0	0
GCA_016699205.1	0.555556	0.142857	0	0	0.363636	0	0	0	0	0	0	0	0	0	0	0	0	0	0	0	0	0	0	0	0	0	0	0	0	0	0	0	0	1	0	0	0	0	1	0	0	0	0	0	0	0	0	0	0
GCA_016699775.1	0.666667	0.142857	0	0.1	0.181818	0	0	0	0	0	0	0	0	0	0	0	0.875	0	0	0	0	0	0	0	0	1	0	0	0	0	0	0	0	1	0	1	0	0	1	0	0	0	0	0	0	0	0	0	0
GCA_018698735.1	0.777778	0.285714	0.125	0.1	0.545455	0	0	0	0	0	0	0	0	0	0	0	0	0.666667	0	0	0	0	1	0	0	0	0	0	1	0	0	0	0	1	0	0	0	0	1	0	0	0	0	0	0	0	0	0	0
GCA_021648085.1	0.777778	0.285714	0	0.1	0.545455	0	0	0	0	0	0	0	0	0	0	0	0.875	0	0	0	0	0	0	0	0	1	0	0	0	0	0	0	0	1	0	0	0	0	1	0	0	0	0	0	0	0	0	0	0
GCA_037439965.1	0.555556	0.142857	0.125	0.2	0.272727	0	0	0	0	0	0	0	0	0	0	0	0.875	0	0	0	0	0	1	0	0	1	0	0	1	0	0	0	0	1	0	0	0	0	1	0	0	0	0	0	0	0	0	0	0
GCA_000392435.1	0.555556	0.571429	0.125	0.1	0.545455	0	0	0	0	0.333333	0.333333	0	0	0	0	0	0.75	0	0	0	0	0	1	0	0	0	0	0	0	0	0	0	0	0	0	0	0	0	0	0	0	0	0	0	0	0	0	0	0
GCA_004100325.1	0.555556	0.285714	0.125	0.1	0.545455	0	0	0	0	0	0	0	0	0.0666667	0	1	0.625	0	0	0	0	0	0	0	0	0	0	0	0	0	0	0	0	1	0	0	0	0	1	0	0	0	0	0	0	0	0	0	0
GCA_025349965.1	0.555556	0.428571	0.125	0.1	0.636364	0	0	0	0	0	0	0	0	0	0	0	0.75	0	0	0	0	0	0	0	0	0	0	0	0	0	0	0	0	1	0	0	0	0	1	0	0	0	0	0	0	0	0	0	0
GCA_004136275.1	0.777778	0.285714	0	0	0.545455	0	0	0	0	0	0	0	0	0	0	0	0	0	0	0	0	0	1	0	0	0	1	0	0	0	0	0	0	1	0	0	0	0	1	0	0	0	0	0	0	0	0	0	0
GCA_005697565.1	0.777778	0.285714	0	0	0.545455	0	0	0	0	0	0	0	0	0	0	0	0.75	0	0	0	0	0	0	0	0	0	0	0	0	0	0	1	0	1	0	0	0	0	1	0	0	0	0	1	0	0	0	0	0
GCA_037013405.1	0.777778	0.285714	0	0	0.545455	0	0	0	0	0	0	0	0	0	0	0	0.75	0	0	0	0	0	0	0	0	0	0	0	0	0	0	1	0	1	0	0	0	0	1	0	0	0	0	1	0	0	0	0	0
GCA_000803625.1	0.777778	0.285714	0	0	0.545455	0	0	0	0	0	0	0	0	0	0	0	0.625	0	0	0	0	0	0	0	0	0	0	0	0	0	0	0	0	1	0	0	0	0	1	0	0	0	0	0	0	0	0	0	0
GCA_030253515.1	0.777778	0.285714	0	0	0.545455	0	0	0	0	0	0	0	0	0	0	0	0.75	0	0	0	0	0	0	0	0	0	0	0	0	0	0	0	1	1	0	0	0	0	1	0	0	0	0	1	0	0	0	0	0
GCA_015257795.3	0.777778	0.142857	0	0	0.363636	0	0	0	0	0	0	0	0	0	0	0	0	0	0	0	0	0	0	0	0	1	0	0	0	0	0	0	0	1	0	0	0	0	1	0	0	0	0	0	0	0	0	0	0
GCA_018866205.1	0.666667	0.285714	0	0	0.545455	0	0	0	0	0	0	0	0	0	0	0	0.25	0	0	0	0	0	0	0	0	0	0	0	0	0	0	0	0	1	0	1	0	0	1	0	0	0	0	0	0	0	0	0	0
GCA_023898625.1	0.555556	0.285714	0	0	0.545455	0	0	0	0	0	0	0	0	0	0	0	0	0	0	0	0	0	0	0	0	0	0	0	0	0	1	1	0	1	1	1	1	0	1	1	0	0.83	0	1	0.83	1	0.5	0	0
GCA_025273655.1	0.555556	0.571429	0.125	0.1	0.545455	0	0	0	0	0	0	0	0	0.0666667	0	1	0.75	0	0	0	0	0	0	0	0	0	0	0	0	0	0	0	0	1	1	1	0	0	1	0	0	0	0	0	0	0	0	0	0
GCA_041649215.1	0.666667	0.714286	0	0.1	0.636364	0	0	0	0	0	0	0	0	0.0666667	0	1	0.75	0	0	0	0	0	0	0	0	1	0	0	0	0	0	0	0	1	0	1	0	0	1	0	0	0	0	0	0	0	0	0	0
GCA_001773215.1	0.555556	0.142857	0	0.1	0.454545	0	0	0	0	0	0	0	0	0	0	0	0.125	0	0	0	0	0	0	0	0	0	0	0	0	0	0	0	0	1	0	0	0	0	1	0	0	0	0	0	0	0	0	0	0
GCA_943354835.1	0.555556	0.285714	0	0.1	0.272727	0	0	0	0	0	0	0	0	0	0	0	0.5	0	0	0	0	0	0	0	0	1	0	0	0	0	0	0	0	1	0	1	0	0	1	0	0	0	0	1	0	0	1	0	0
[truncated: 3 more columns]

## Sheet: Table S7
Table S7. Presence/absence profiles of genes involved in peptidoglycan biosynthesis among the analyzed MAGs.
Accession	murA	murB	murC	murD	murE	murF	mraY	murG
GCA_021414205.1	+	+	-	-	-	-	+	+
GCA_030647555.1	+	+	+	-	-	-	+	+
GCA_001029735.1	+	+	+	+	+	+	+	+
GCA_016432625.1	+	+	+	+	+	-	+	+
GCA_000995065.1	+	+	+	-	+	-	+	+
GCA_001771135.1	+	+	+	+	+	-	+	+
GCA_002792735.1	+	+	+	-	+	+	+	+
GCA_016699995.1	+	+	+	-	-	-	+	+
GCA_037200925.1	+	+	+	+	-	-	+	+
GCA_002840365.1	+	+	-	-	-	-	-	+
GCA_016699595.1	+	+	-	-	+	-	+	+
GCA_023038255.1	+	+	+	-	-	-	+	+
GCA_038078855.1	+	+	+	-	+	+	+	+
GCA_963663305.1	+	+	+	+	+	-	+	+
GCA_963664295.1	+	+	+	-	+	-	+	+
GCA_963677105.1	+	+	+	-	+	-	+	+
GCA_001007975.1	+	+	-	-	-	-	+	+
GCA_003260345.1	-	-	-	-	-	-	+	-
GCA_021057185.1	+	+	-	-	-	-	-	-
GCA_024635475.1	+	+	-	-	-	-	+	+
GCA_001029795.1	+	-	+	+	+	-	+	+
GCA_001771185.1	-	-	+	+	+	-	+	+
GCA_001029675.1	+	+	+	-	-	-	+	+
GCA_001773695.1	+	+	-	-	+	-	+	+
GCA_001774685.1	+	+	-	-	-	-	+	+
GCA_001775055.1	+	+	+	+	+	-	+	+
GCA_001816585.1	+	+	+	+	+	-	+	+
GCA_002788855.1	+	+	+	+	-	-	+	+
GCA_009936135.1	+	-	-	-	-	-	+	-
GCA_016183565.1	+	+	+	+	+	-	+	+
GCA_016186795.1	+	+	+	-	-	-	+	+
GCA_016432425.1	-	+	-	-	+	+	+	+
GCA_016700095.1	+	+	+	+	+	-	+	+
GCA_016700135.1	+	+	+	-	-	-	+	+
GCA_016861085.1	+	+	+	+	-	-	+	+
GCA_020059745.1	+	+	-	-	+	-	+	+
GCA_026004395.1	+	+	+	+	+	-	+	+
GCA_040876265.1	+	+	+	+	+	-	+	+
GCA_041661765.1	+	+	-	-	-	-	+	+
GCA_001793855.1	+	+	+	-	-	+	+	+
GCA_001817215.1	-	-	-	-	+	-	+	+
GCA_001822815.1	+	+	+	+	-	-	+	+
GCA_001823535.1	+	+	+	+	-	-	+	+
GCA_001824295.1	-	-	-	-	-	+	+	+
GCA_002771515.1	+	+	-	-	-	-	+	+
GCA_002773495.1	+	+	+	-	-	-	+	+
GCA_002792165.1	+	+	-	-	-	-	+	+
GCA_002793915.1	+	+	+	-	-	+	+	+
GCA_003455995.1	+	+	-	-	-	-	+	+
GCA_016176525.1	+	+	+	-	-	-	+	+
GCA_016185525.1	+	+	-	-	-	+	+	+
GCA_016186115.1	+	+	-	-	+	-	+	+
GCA_016188605.1	+	+	-	-	+	-	+	+
GCA_016192685.1	+	+	-	-	-	+	+	+
GCA_016215455.1	+	-	-	-	-	-	-	+
GCA_016432405.1	+	-	-	-	-	+	+	+
GCA_016432465.1	+	+	+	+	+	+	+	+
GCA_016432485.1	+	+	+	-	-	+	+	+
GCA_016699245.1	+	+	+	-	-	-	+	+
GCA_016699385.1	+	+	+	-	+	+	+	+
GCA_016699465.1	+	+	+	-	-	-	+	+
GCA_021414225.1	+	+	+	-	-	-	+	+
GCA_023244895.1	+	+	+	-	-	+	+	+
GCA_023245155.1	+	+	+	-	-	-	+	+
GCA_023898565.1	+	+	+	-	-	-	+	+
GCA_026396195.1	+	+	+	-	+	-	+	+
GCA_027451965.1	+	+	+	-	-	+	+	+
GCA_028688325.1	+	+	+	+	-	+	+	+
GCA_030648515.1	+	+	-	-	-	+	+	+
GCA_036987155.1	+	+	+	-	-	-	+	+
GCA_001818495.1	+	+	+	+	-	+	+	+
GCA_012797775.1	+	+	+	-	-	+	+	+
GCA_013359225.1	+	+	+	+	-	+	+	+
GCA_016193315.1	+	+	+	+	+	+	+	+
GCA_016699205.1	+	+	+	+	-	-	+	+
GCA_016699775.1	+	+	+	-	-	+	+	+
GCA_018698735.1	+	-	-	-	-	+	-	+
GCA_021648085.1	+	+	-	-	-	-	+	+
GCA_037439965.1	+	+	+	+	-	+	+	+
GCA_000392435.1	+	+	-	+	+	-	+	+
GCA_004100325.1	+	+	-	+	+	-	+	+
GCA_004136275.1	-	-	-	-	+	-	+	+
GCA_015257795.3	+	+	-	+	+	-	+	+
GCA_018866205.1	+	+	-	-	-	-	+	-
GCA_023898625.1	+	+	-	+	+	-	+	+
GCA_025273655.1	+	+	-	+	+	-	+	+
GCA_041649215.1	+	+	-	+	+	-	+	+
GCA_001773215.1	+	-	-	-	-	-	+	+
GCA_943354835.1	+	+	+	-	+	-	+	+
GCA_018420025.1	+	+	-	-	-	-	+	-
GCA_022530585.1	+	+	+	-	-	-	+	+
GCA_036987175.1	+	+	+	-	-	-	+	+
GCA_025349965.1	+	+	-	+	+	-	+	+
GCA_005697565.1	+	+	-	+	+	-	+	+
GCA_037013405.1	+	+	-	+	+	-	+	+
GCA_000803625.1	+	+	-	+	+	-	+	+
GCA_030253515.1	+	+	-	+	+	-	+	+

## Sheet: Table S8
Table S8. Presence/absence profiles of genes related to purine biosynthesis pathways.
	K00764	K01945	K00601	K01952	K01933	K01923	K01756	K00602
		K11787	K11175	K23269+K23264+K23265	K11787	K01587		K01492
		K11788	K08289	K23270+K23265	K11788+K01589+K01588	K13713		K06863+K11176
		K13713	K11787		K11788+K11808
			K01492		K11788+K01587
Accession	Reaction 1	Reaction 2	Reaction 3	Reaction 4	Reaction 5	Reaction 6	Reaction 7	Reaction 8
GCA_021414205.1	-	-	-	-	+	-	-	+
GCA_030647555.1	-	-	-	+	-	+	-	-
GCA_001029735.1	+	-	-	-	-	-	-	+
GCA_016432625.1	-	+	-	+	-	-	-	+
GCA_000995065.1	-	+	-	-	-	-	-	-
GCA_001771135.1	-	-	-	-	-	-	+	-
GCA_002792735.1	-	-	-	-	+	+	-	-
GCA_016699995.1	+	-	-	-	-	-	-	-
GCA_037200925.1	-	+	-	-	-	+	+	+
GCA_002840365.1	-	-	-	-	-	-	-	-
GCA_016699595.1	-	-	-	-	-	-	-	-
GCA_023038255.1	-	-	-	-	-	-	-	-
GCA_038078855.1	+	+	+	-	-	+	+	+
GCA_963663305.1	-	-	-	-	-	-	+	-
GCA_963664295.1	+	+	+	-	+	+	+	+
GCA_963677105.1	+	+	+	+	+	+	+	+
GCA_001007975.1	-	-	-	-	-	-	-	-
GCA_003260345.1	-	-	-	-	-	-	-	-
GCA_021057185.1	-	-	-	-	-	-	-	-
GCA_024635475.1	-	-	-	-	-	-	-	-
GCA_001029795.1	+	-	-	-	-	-	+	-
GCA_001771185.1	-	-	-	-	-	-	-	-
GCA_001029675.1	-	-	-	-	-	-	+	-
GCA_001773695.1	-	-	-	-	-	-	-	-
GCA_001774685.1	-	-	-	-	-	-	-	-
GCA_001775055.1	+	+	-	+	+	+	+	+
GCA_001816585.1	-	-	-	-	-	-	+	-
GCA_002788855.1	+	+	-	+	+	+	+	-
GCA_009936135.1	-	-	-	-	-	-	-	-
GCA_016183565.1	-	+	-	-	-	-	-	-
GCA_016186795.1	+	+	+	+	-	+	+	-
GCA_016432425.1	-	-	-	-	-	-	-	-
GCA_016700095.1	-	-	-	-	-	-	-	-
GCA_016700135.1	+	-	-	-	-	-	-	-
GCA_016861085.1	+	-	-	-	-	-	-	-
GCA_020059745.1	-	-	-	-	-	-	-	-
GCA_026004395.1	-	-	-	-	-	-	-	-
GCA_040876265.1	-	-	-	-	+	+	-	-
GCA_041661765.1	-	-	-	-	+	-	-	-
GCA_001793855.1	-	+	-	-	-	-	-	-
GCA_001817215.1	-	-	-	-	-	-	-	-
GCA_001822815.1	-	+	-	-	-	-	+	-
GCA_001823535.1	-	-	-	-	-	-	-	-
GCA_001824295.1	-	-	-	-	-	-	-	-
GCA_002771515.1	+	-	-	-	-	-	-	-
GCA_002773495.1	-	-	-	-	-	-	-	-
GCA_002792165.1	-	-	-	-	-	-	-	-
GCA_002793915.1	-	-	-	-	-	-	-	-
GCA_003455995.1	-	+	-	-	-	-	-	-
GCA_016176525.1	-	-	-	-	-	-	-	+
GCA_016185525.1	-	-	-	-	+	-	-	-
GCA_016186115.1	-	-	-	+	-	-	-	-
GCA_016188605.1	+	+	-	-	+	-	-	-
GCA_016192685.1	-	-	-	-	-	-	-	-
GCA_016215455.1	-	+	-	-	-	-	-	-
GCA_016432405.1	-	-	-	-	-	-	-	-
GCA_016432465.1	-	+	-	-	-	-	+	-
GCA_016432485.1	-	-	-	-	-	-	-	-
GCA_016699245.1	-	+	-	-	-	-	-	-
GCA_016699385.1	-	+	-	-	-	+	-	-
GCA_016699465.1	-	+	-	-	-	-	-	-
GCA_021414225.1	-	-	-	-	-	-	-	-
GCA_023244895.1	-	-	-	-	-	-	-	-
GCA_023245155.1	-	-	-	-	-	-	-	-
GCA_023898565.1	-	+	-	-	-	-	-	-
GCA_026396195.1	-	+	+	-	-	+	-	+
GCA_027451965.1	-	-	-	-	-	-	-	-
GCA_028688325.1	-	-	-	-	-	-	-	-
GCA_030648515.1	-	+	-	-	+	-	-	-
GCA_036987155.1	-	-	-	-	-	+	-	-
GCA_001818495.1	-	-	-	-	-	-	-	-
GCA_012797775.1	+	-	-	-	-	-	-	-
GCA_013359225.1	-	-	-	-	+	+	-	+
GCA_016193315.1	-	-	-	-	-	-	-	-
GCA_016699205.1	-	-	-	-	-	-	-	-
GCA_016699775.1	-	-	-	-	-	-	-	-
GCA_018698735.1	+	-	-	-	-	-	-	-
GCA_021648085.1	+	-	-	-	+	+	+	+
GCA_037439965.1	+	+	-	-	-	-	-	-
GCA_000392435.1	-	-	-	-	-	-	-	-
GCA_004100325.1	-	-	-	-	-	-	-	-
GCA_004136275.1	-	-	-	-	-	-	-	-
GCA_015257795.3	-	-	-	-	-	-	-	-
GCA_018866205.1	-	-	-	-	-	-	-	-
GCA_023898625.1	-	-	-	+	+	-	-	-
GCA_025273655.1	-	-	-	-	-	-	-	-
GCA_041649215.1	-	-	-	-	-	-	-	-
GCA_001773215.1	-	-	-	-	-	-	-	-
GCA_943354835.1	-	-	-	-	-	-	-	-
GCA_018420025.1	-	-	-	-	-	+	-	-
GCA_022530585.1	-	-	-	-	-	-	-	-
GCA_036987175.1	-	-	-	-	-	+	-	-
GCA_025349965.1	-	-	-	-	-	-	-	-
GCA_005697565.1	-	-	-	-	-	-	-	-
GCA_037013405.1	-	-	-	-	-	-	-	-
GCA_000803625.1	-	-	-	-	-	-	-	-
GCA_030253515.1	-	-	-	-	-	-	-	-

## Sheet: Table S9
Table S9. Presence/absence profiles of genes related to pyrimidine biosynthesis pathways.
	K11540	K00226	K13421
	K11541+K01465	K00254	K00762
	K01954+K00609+K00610+K01465	K17828	K01591
Accession	Reaction 1	Reaction 2	Reaction 3
GCA_021414205.1	-	-	-
GCA_030647555.1	-	-	+
GCA_001029735.1	-	+	-
GCA_016432625.1	-	+	+
GCA_000995065.1	-	+	+
GCA_001771135.1	-	-	-
GCA_002792735.1	-	-	+
GCA_016699995.1	-	-	+
GCA_037200925.1	-	-	+
GCA_002840365.1	-	-	-
GCA_016699595.1	-	+	-
GCA_023038255.1	-	+	+
GCA_038078855.1	-	+	+
GCA_963663305.1	-	+	+
GCA_963664295.1	-	+	+
GCA_963677105.1	-	+	+
GCA_001007975.1	-	-	-
GCA_003260345.1	-	-	-
GCA_021057185.1	-	-	-
GCA_024635475.1	-	-	-
GCA_001029795.1	-	-	-
GCA_001771185.1	-	-	-
GCA_001029675.1	-	+	+
GCA_001773695.1	-	-	-
GCA_001774685.1	-	-	-
GCA_001775055.1	-	+	+
GCA_001816585.1	-	-	-
GCA_002788855.1	-	+	+
GCA_009936135.1	-	-	-
GCA_016183565.1	-	+	-
GCA_016186795.1	-	+	+
GCA_016432425.1	-	-	+
GCA_016700095.1	-	+	-
GCA_016700135.1	-	+	+
GCA_016861085.1	-	+	-
GCA_020059745.1	-	-	-
GCA_026004395.1	-	-	-
GCA_040876265.1	-	-	+
GCA_041661765.1	-	-	+
GCA_001793855.1	-	-	-
GCA_001817215.1	-	+	-
GCA_001822815.1	-	-	-
GCA_001823535.1	-	-	-
GCA_001824295.1	-	+	-
GCA_002771515.1	-	-	-
GCA_002773495.1	-	-	-
GCA_002792165.1	-	-	-
GCA_002793915.1	-	-	+
GCA_003455995.1	-	+	-
GCA_016176525.1	-	-	+
GCA_016185525.1	-	-	-
GCA_016186115.1	-	-	-
GCA_016188605.1	-	-	-
GCA_016192685.1	-	-	-
GCA_016215455.1	-	-	+
GCA_016432405.1	-	-	-
GCA_016432465.1	-	-	-
GCA_016432485.1	-	-	-
GCA_016699245.1	-	-	-
GCA_016699385.1	-	-	+
GCA_016699465.1	-	+	-
GCA_021414225.1	-	-	-
GCA_023244895.1	-	-	+
GCA_023245155.1	-	-	-
GCA_023898565.1	-	-	-
GCA_026396195.1	-	-	-
GCA_027451965.1	-	-	-
GCA_028688325.1	-	-	-
GCA_030648515.1	-	-	+
GCA_036987155.1	-	-	-
GCA_001818495.1	-	+	+
GCA_012797775.1	-	-	-
GCA_013359225.1	-	-	+
GCA_016193315.1	-	-	-
GCA_016699205.1	-	+	+
GCA_016699775.1	-	+	-
GCA_018698735.1	-	-	-
GCA_021648085.1	-	+	+
GCA_037439965.1	-	-	-
GCA_000392435.1	-	+	-
GCA_004100325.1	-	-	-
GCA_004136275.1	-	-	-
GCA_015257795.3	-	-	-
GCA_018866205.1	-	-	-
GCA_023898625.1	-	-	-
GCA_025273655.1	-	-	-
GCA_041649215.1	-	+	-
GCA_001773215.1	-	-	-
GCA_943354835.1	-	+	-
GCA_018420025.1	-	-	-
GCA_022530585.1	-	-	+
GCA_036987175.1	-	-	-
GCA_025349965.1	-	-	-
GCA_005697565.1	-	+	-
GCA_037013405.1	-	+	-
GCA_000803625.1	-	+	-
GCA_030253515.1	-	+	-

## Sheet: Table S10
Table S10. Presence/absence profiles of genes associated with phospholipid biosynthesis pathways.
	K00645	K00655	K00981	K00994	K03169	K00997	K01000	K01005
			K00980	K00995			K01001	K13089
							K18593	K13090
Accession	PlsB	PlsC	CdsA	PssA / PssB	Psd	PgsA	PgpA / PgpB / PgpC	ClsA / ClsB / ClsC
GCA_021414205.1	-	-	-	-	-	-	-	-
GCA_030647555.1	-	-	-	-	-	-	-	-
GCA_001029735.1	-	-	-	-	-	-	-	-
GCA_016432625.1	-	+	-	-	-	-	-	-
GCA_000995065.1	-	+	-	-	-	-	-	-
GCA_001771135.1	-	-	-	-	-	-	-	-
GCA_002792735.1	-	-	+	-	-	-	-	-
GCA_016699995.1	-	-	-	-	-	-	-	-
GCA_037200925.1	-	-	-	-	-	-	-	-
GCA_002840365.1	-	-	-	-	-	-	-	-
GCA_016699595.1	-	-	-	-	-	-	-	-
GCA_023038255.1	-	-	-	-	-	-	-	-
GCA_038078855.1	-	-	-	-	-	-	-	-
GCA_963663305.1	-	-	-	-	-	-	-	-
GCA_963664295.1	-	-	-	-	-	-	-	-
GCA_963677105.1	-	-	-	-	-	-	-	-
GCA_001007975.1	-	-	-	-	-	-	-	-
GCA_003260345.1	-	-	-	-	-	-	-	-
GCA_021057185.1	-	-	-	-	-	-	-	-
GCA_024635475.1	-	-	-	-	-	-	-	-
GCA_001029795.1	-	-	-	-	-	-	-	-
GCA_001771185.1	-	-	-	-	-	-	-	-
GCA_001029675.1	-	-	+	-	-	-	-	-
GCA_001773695.1	-	-	-	-	-	-	-	-
GCA_001774685.1	-	-	-	-	-	-	-	-
GCA_001775055.1	-	-	-	-	-	-	-	-
GCA_001816585.1	-	-	-	-	-	-	-	-
GCA_002788855.1	-	-	-	-	-	-	-	-
GCA_009936135.1	-	-	-	-	-	-	-	-
GCA_016183565.1	-	-	-	-	-	-	-	-
GCA_016186795.1	-	-	-	-	-	-	-	-
GCA_016432425.1	-	-	-	-	-	-	-	-
GCA_016700095.1	-	-	-	-	-	-	-	-
GCA_016700135.1	-	-	-	-	-	-	-	-
GCA_016861085.1	-	-	-	-	-	-	-	-
GCA_020059745.1	-	-	-	-	-	-	-	-
GCA_026004395.1	-	-	-	-	-	-	-	-
GCA_040876265.1	-	-	-	-	-	-	-	-
GCA_041661765.1	-	-	-	+	-	-	-	-
GCA_001793855.1	-	-	-	-	-	-	-	-
GCA_001817215.1	-	-	-	-	-	-	-	-
GCA_001822815.1	-	-	-	-	-	-	-	-
GCA_001823535.1	-	-	-	-	-	-	-	-
GCA_001824295.1	-	+	-	-	-	-	-	-
GCA_002771515.1	-	-	-	-	-	-	-	-
GCA_002773495.1	-	-	-	-	-	-	-	-
GCA_002792165.1	-	-	-	-	-	-	-	-
GCA_002793915.1	-	-	-	-	-	-	-	-
GCA_003455995.1	-	-	-	-	-	-	-	-
GCA_016176525.1	-	-	-	-	-	-	-	-
GCA_016185525.1	-	-	-	-	-	-	-	-
GCA_016186115.1	-	-	-	-	-	-	-	-
GCA_016188605.1	-	-	-	-	-	-	-	-
GCA_016192685.1	-	-	-	-	-	-	-	-
GCA_016215455.1	-	-	-	-	-	-	-	-
GCA_016432405.1	-	-	+	-	-	-	-	-
GCA_016432465.1	-	-	-	-	-	-	-	-
GCA_016432485.1	-	-	-	-	-	-	-	-
GCA_016699245.1	-	-	-	-	-	-	-	-
GCA_016699385.1	-	-	-	-	-	-	-	-
GCA_016699465.1	-	-	-	-	-	-	-	-
GCA_021414225.1	-	-	-	-	-	-	-	-
GCA_023244895.1	-	-	-	-	-	-	-	-
GCA_023245155.1	-	-	-	+	-	-	-	-
GCA_023898565.1	-	-	-	-	-	-	-	-
GCA_026396195.1	-	-	-	-	-	-	-	-
GCA_027451965.1	-	-	-	-	-	-	-	-
GCA_028688325.1	-	-	-	-	-	-	-	-
GCA_030648515.1	-	-	-	-	-	-	-	-
GCA_036987155.1	-	+	-	-	-	-	-	-
GCA_001818495.1	-	+	-	-	-	-	-	-
GCA_012797775.1	-	-	-	-	-	-	-	-
GCA_013359225.1	-	-	-	-	-	-	-	-
GCA_016193315.1	-	+	-	-	-	-	-	-
GCA_016699205.1	-	-	-	-	-	-	-	-
GCA_016699775.1	-	-	-	-	-	-	-	-
GCA_018698735.1	-	+	-	-	-	-	-	-
GCA_021648085.1	-	-	-	-	-	-	-	-
GCA_037439965.1	-	-	-	-	-	-	-	-
GCA_000392435.1	-	-	+	-	-	-	-	-
GCA_004100325.1	-	-	-	-	-	-	-	-
GCA_004136275.1	-	+	-	-	-	-	-	-
GCA_015257795.3	-	-	-	-	-	-	-	-
GCA_018866205.1	-	-	-	-	-	-	-	-
GCA_023898625.1	-	-	-	-	-	-	-	-
GCA_025273655.1	-	-	+	-	-	-	-	-
GCA_041649215.1	-	-	-	-	-	-	-	-
GCA_001773215.1	-	-	-	-	-	-	-	-
GCA_943354835.1	-	-	-	-	-	-	-	-
GCA_018420025.1	-	-	+	-	-	-	-	-
GCA_022530585.1	-	+	-	-	-	-	-	-
GCA_036987175.1	-	+	-	-	-	-	-	-
GCA_025349965.1	-	-	-	-	-	-	-	-
GCA_005697565.1	-	-	-	-	-	-	-	-
GCA_037013405.1	-	-	-	-	-	-	-	-
GCA_000803625.1	-	-	-	-	-	-	-	-
GCA_030253515.1	-	-	-	-	-	-	-	-

## Sheet: Table S11
Table S11. Presence/absence profiles of genes involved in Type IV pilus assembly and biogenesis.
Accession	T4aP_pilB	T4aP_pilT	T4aP_pilC	T4aP_pilA	T4aP_pilD	T4aP_pilM	T4aP_pilN	T4aP_pilO
GCA_021414205.1	+	+	+	+	+	+	+	+
GCA_030647555.1	+	+	+	+	+	+	+	+
GCA_001029735.1	+	+	+	+	+	-	-	-
GCA_016432625.1	+	+	+	+	+	-	+	+
GCA_000995065.1	+	+	+	+	+	+	+	+
GCA_001771135.1	+	+	+	+	-	+	+	+
GCA_002792735.1	+	+	+	+	+	+	+	+
GCA_016699995.1	+	+	+	+	+	+	+	+
GCA_037200925.1	+	+	+	+	+	+	+	+
GCA_002840365.1	+	+	+	+	+	+	-	+
GCA_016699595.1	+	+	+	+	-	+	+	+
GCA_023038255.1	+	+	+	+	+	-	-	-
GCA_038078855.1	+	+	+	+	+	+	+	+
GCA_963663305.1	+	+	+	+	+	-	-	-
GCA_963664295.1	+	+	+	+	+	-	-	+
GCA_963677105.1	+	+	+	+	+	-	+	+
GCA_001007975.1	+	+	+	+	+	-	-	-
GCA_003260345.1	+	+	+	+	-	-	-	+
GCA_021057185.1	+	+	+	+	+	-	+	+
GCA_024635475.1	+	+	+	+	+	-	+	-
GCA_001029795.1	-	-	-	-	-	-	-	-
GCA_001771185.1	-	-	-	-	-	-	-	-
GCA_001029675.1	+	+	+	+	+	+	+	+
GCA_001773695.1	+	+	+	+	+	+	+	+
GCA_001774685.1	+	+	+	+	+	+	+	+
GCA_001775055.1	+	+	+	+	+	+	+	+
GCA_001816585.1	+	+	+	+	+	+	+	+
GCA_002788855.1	+	+	+	+	+	+	+	+
GCA_009936135.1	+	+	+	+	+	+	+	+
GCA_016183565.1	+	+	+	+	+	+	+	+
GCA_016186795.1	+	+	+	+	+	+	+	+
GCA_016432425.1	+	+	+	+	+	+	+	+
GCA_016700095.1	+	+	+	+	+	+	+	-
GCA_016700135.1	+	+	+	+	+	+	+	+
GCA_016861085.1	+	+	+	+	+	+	+	+
GCA_020059745.1	+	+	+	+	+	+	+	+
GCA_026004395.1	+	+	+	+	+	+	+	+
GCA_040876265.1	+	+	+	+	+	+	+	+
GCA_041661765.1	+	+	+	+	+	+	-	+
GCA_001793855.1	+	+	+	+	+	+	+	+
GCA_001817215.1	+	+	+	+	+	+	+	+
GCA_001822815.1	+	+	+	+	+	+	+	+
GCA_001823535.1	+	+	+	+	+	+	+	+
GCA_001824295.1	+	+	+	+	+	+	+	+
GCA_002771515.1	+	+	+	+	+	+	+	-
GCA_002773495.1	+	+	+	+	+	+	+	+
GCA_002792165.1	+	+	+	+	-	+	+	+
GCA_002793915.1	+	+	+	+	+	+	+	+
GCA_003455995.1	-	+	+	-	+	-	-	-
GCA_016176525.1	+	+	+	+	+	+	-	+
GCA_016185525.1	+	+	+	+	+	+	+	+
GCA_016186115.1	+	+	+	+	+	+	+	+
GCA_016188605.1	+	+	+	+	+	+	+	+
GCA_016192685.1	+	+	+	+	+	+	+	+
GCA_016215455.1	+	+	+	+	+	+	-	+
GCA_016432405.1	+	+	+	+	-	+	+	+
GCA_016432465.1	+	+	+	+	+	+	+	+
GCA_016432485.1	+	+	+	+	+	+	+	+
GCA_016699245.1	+	+	+	+	+	+	+	+
GCA_016699385.1	+	+	+	+	+	+	+	+
GCA_016699465.1	+	+	+	+	+	+	+	+
GCA_021414225.1	+	+	+	+	+	+	-	+
GCA_023244895.1	+	+	+	+	+	+	+	+
GCA_023245155.1	+	+	+	+	+	+	+	+
GCA_023898565.1	+	+	+	+	+	+	-	+
GCA_026396195.1	+	+	+	+	+	+	+	+
GCA_027451965.1	+	+	+	+	+	+	+	+
GCA_028688325.1	+	+	+	+	+	+	+	+
GCA_030648515.1	+	+	+	+	+	+	+	+
GCA_036987155.1	+	+	+	+	+	+	+	+
GCA_001818495.1	+	+	+	+	+	+	+	+
GCA_012797775.1	+	+	+	+	+	+	+	+
GCA_013359225.1	+	+	+	+	+	+	+	+
GCA_016193315.1	+	+	+	+	+	+	+	+
GCA_016699205.1	-	-	-	+	+	+	-	-
GCA_016699775.1	+	+	+	+	+	+	+	+
GCA_018698735.1	+	+	+	+	+	+	+	+
GCA_021648085.1	+	+	+	+	+	+	-	-
GCA_037439965.1	+	+	+	+	+	+	+	+
GCA_000392435.1	+	+	+	+	+	+	+	-
GCA_004100325.1	+	+	+	+	+	+	+	-
GCA_004136275.1	+	+	+	+	+	+	+	+
GCA_015257795.3	+	+	+	+	-	+	+	-
GCA_018866205.1	+	+	+	+	+	+	+	+
GCA_023898625.1	+	+	+	+	+	+	+	+
GCA_025273655.1	+	+	+	+	+	+	-	+
GCA_041649215.1	+	+	+	+	+	+	+	+
GCA_001773215.1	+	+	+	+	+	+	+	+
GCA_943354835.1	+	+	+	+	+	+	+	+
GCA_018420025.1	+	+	+	+	+	-	-	-
GCA_022530585.1	+	+	+	+	+	+	+	+
GCA_036987175.1	+	+	+	+	+	+	+	+
GCA_025349965.1	+	+	+	+	+	+	+	-
GCA_005697565.1	+	+	+	+	+	+	+	-
GCA_037013405.1	+	+	+	+	+	+	+	-
GCA_000803625.1	+	+	+	+	+	+	+	-
GCA_030253515.1	+	+	+	+	+	+	+	+

## Sheet: Table S12
Table S12. Presence/absence profiles of genes related to flagellar assembly and biosynthesis.
Accession	FliF	Fili	FliN/FliM/FliG	FlhA	FlhB	FliP	FliQ	FliR	FlgB	FlgC	FliE
GCA_021414205.1	-	-	-	-	-	-	-	-	-	-	-
GCA_030647555.1	-	-	-	-	-	-	-	-	-	-	-
GCA_001029735.1	-	-	-	-	-	-	-	-	-	-	-
GCA_016432625.1	-	-	-	-	-	-	-	-	-	-	-
GCA_000995065.1	-	-	-	-	-	-	-	-	-	-	-
GCA_001771135.1	-	-	-	-	-	-	-	-	-	-	-
GCA_002792735.1	-	-	-	-	-	-	-	-	-	-	-
GCA_016699995.1	-	-	-	-	-	-	-	-	-	-	-
GCA_037200925.1	-	-	-	-	-	-	-	-	-	-	-
GCA_002840365.1	-	-	-	-	-	-	-	-	-	-	-
GCA_016699595.1	-	-	-	-	-	-	-	-	-	-	-
GCA_023038255.1	-	-	-	-	-	-	-	-	-	-	-
GCA_038078855.1	-	-	-	-	-	-	-	-	-	-	-
GCA_963663305.1	-	-	-	-	-	-	-	-	-	-	-
GCA_963664295.1	-	-	-	-	-	-	-	-	-	-	-
GCA_963677105.1	-	-	-	-	-	-	-	-	-	-	-
GCA_001007975.1	-	-	-	-	-	-	-	-	-	-	-
GCA_003260345.1	-	-	-	-	-	-	-	-	-	-	-
GCA_021057185.1	-	-	-	-	-	-	-	-	-	-	-
GCA_024635475.1	-	-	-	-	-	-	-	-	-	-	-
GCA_001029795.1	-	-	-	-	-	-	-	-	-	-	-
GCA_001771185.1	-	-	-	-	-	-	-	-	-	-	-
GCA_001029675.1	-	-	-	-	-	-	-	-	-	-	-
GCA_001773695.1	-	-	-	-	-	-	-	-	-	-	-
GCA_001774685.1	-	-	-	-	-	-	-	-	-	-	-
GCA_001775055.1	-	-	-	-	-	-	-	-	-	-	-
GCA_001816585.1	-	-	-	-	-	-	-	-	-	-	-
GCA_002788855.1	-	-	-	-	-	-	-	-	-	-	-
GCA_009936135.1	-	-	-	-	-	-	-	-	-	-	-
GCA_016183565.1	-	-	-	-	-	-	-	-	-	-	-
GCA_016186795.1	-	-	-	-	-	-	-	-	-	-	-
GCA_016432425.1	-	-	-	-	-	-	-	-	-	-	-
GCA_016700095.1	-	-	-	-	-	-	-	-	-	-	-
GCA_016700135.1	-	-	-	-	-	-	-	-	-	-	-
GCA_016861085.1	-	-	-	-	-	-	-	-	-	-	-
GCA_020059745.1	-	-	-	-	-	-	-	-	-	-	-
GCA_026004395.1	-	-	-	-	-	-	-	-	-	-	-
GCA_040876265.1	-	-	-	-	-	-	-	-	-	-	-
GCA_041661765.1	-	-	-	-	-	-	-	-	-	-	-
GCA_001793855.1	-	-	-	-	-	-	-	-	-	-	-
GCA_001817215.1	-	-	-	-	-	-	-	-	-	-	-
GCA_001822815.1	-	-	-	-	-	-	-	-	-	-	-
GCA_001823535.1	-	-	-	-	-	-	-	-	-	-	-
GCA_001824295.1	-	-	-	-	-	-	-	-	-	-	-
GCA_002771515.1	-	-	-	-	-	-	-	-	-	-	-
GCA_002773495.1	-	-	-	-	-	-	-	-	-	-	-
GCA_002792165.1	-	-	-	-	-	-	-	-	-	-	-
GCA_002793915.1	-	-	-	-	-	-	-	-	-	-	-
GCA_003455995.1	-	-	-	-	-	-	-	-	-	-	-
GCA_016176525.1	-	-	-	-	-	-	-	-	-	-	-
GCA_016185525.1	-	-	-	-	-	-	-	-	-	-	-
GCA_016186115.1	-	-	-	-	-	-	-	-	-	-	-
GCA_016188605.1	-	-	-	-	-	-	-	-	-	-	-
GCA_016192685.1	-	-	-	-	-	-	-	-	-	-	-
GCA_016215455.1	-	-	-	-	-	-	-	-	-	-	-
GCA_016432405.1	-	-	-	-	-	-	-	-	-	-	-
GCA_016432465.1	-	-	-	-	-	-	-	-	-	-	-
GCA_016432485.1	-	-	-	-	-	-	-	-	-	-	-
GCA_016699245.1	-	-	-	-	-	-	-	-	-	-	-
GCA_016699385.1	-	-	-	-	-	-	-	-	-	-	-
GCA_016699465.1	-	-	-	-	-	-	-	-	-	-	-
GCA_021414225.1	-	-	-	-	-	-	-	-	-	-	-
GCA_023244895.1	-	-	-	-	-	-	-	-	-	-	-
GCA_023245155.1	-	-	-	-	-	-	-	-	-	-	-
GCA_023898565.1	-	-	-	-	-	-	-	-	-	-	-
GCA_026396195.1	-	-	-	-	-	-	-	-	-	-	-
GCA_027451965.1	-	-	-	-	-	-	-	-	-	-	-
GCA_028688325.1	-	-	-	-	-	-	-	-	-	-	-
GCA_030648515.1	-	-	-	-	-	-	-	-	-	-	-
GCA_036987155.1	-	-	-	-	-	-	-	-	-	-	-
GCA_001818495.1	-	-	-	-	-	-	-	-	-	-	-
GCA_012797775.1	-	-	-	-	-	-	-	-	-	-	-
GCA_013359225.1	-	-	-	-	-	-	-	-	-	-	-
GCA_016193315.1	-	-	-	-	-	-	-	-	-	-	-
GCA_016699205.1	-	-	-	-	-	-	-	-	-	-	-
GCA_016699775.1	-	-	-	-	-	-	-	-	-	-	-
GCA_018698735.1	-	-	-	-	-	-	-	-	-	-	-
GCA_021648085.1	-	-	-	-	-	-	-	-	-	-	-
GCA_037439965.1	-	-	-	-	-	-	-	-	-	-	-
GCA_000392435.1	-	-	-	-	-	-	-	-	-	-	-
GCA_004100325.1	-	-	-	-	-	-	-	-	-	-	-
GCA_004136275.1	-	-	-	-	-	-	-	-	-	-	-
GCA_015257795.3	-	-	-	-	-	-	-	-	-	-	-
GCA_018866205.1	-	-	-	-	-	-	-	-	-	-	-
GCA_023898625.1	-	-	-	-	-	-	-	-	-	-	-
GCA_025273655.1	-	-	-	-	-	-	-	-	-	-	-
GCA_041649215.1	-	-	-	-	-	-	-	-	-	-	-
GCA_001773215.1	-	-	-	-	-	-	-	-	-	-	-
GCA_943354835.1	-	-	-	-	-	-	-	-	-	-	-
GCA_018420025.1	-	-	-	-	-	-	-	-	-	-	-
GCA_022530585.1	-	-	-	-	-	-	-	-	-	-	-
GCA_036987175.1	-	-	-	-	-	-	-	-	-	-	-
GCA_025349965.1	-	-	-	-	-	-	-	-	-	-	-
GCA_005697565.1	-	-	-	-	-	-	-	-	-	-	-
GCA_037013405.1	-	-	-	-	-	-	-	-	-	-	-
GCA_000803625.1	-	-	-	-	-	-	-	-	-	-	-
GCA_030253515.1	-	-	-	-	-	-	-	-	-	-	-
